# Supplementary material for: Educational attainment impacts drinking behaviors and risk for alcohol dependence: results from a two-sample Mendelian randomization study with ~780,000 participants
Source: Mol Psychiatry. 2019 Oct 25;26(4):1119–32. doi: 10.1038/s41380-019-0535-9 (PMC7182503; doi:10.1038/s41380-019-0535-9)
Supplement: Supplementary file 2 — Supplementary Tables [file 41380_2019_535_MOESM2_ESM.xlsx]

## Sheet: 1. LDSR 
Supplementary Table 1. Genetic correlation results from LD score regression (LDSR) of educational attainment (years of schooling) versus alcohol use and dependence traits
TRAIT: ALCOHOL USE AND DEPENDENCE	SOURCE	UKB d-f	rg	se	rg lci	rg uci	Z	P	gcov_int	gcov_int_se	h2_obs	h2_obs_se	h2_int	h2_int_se
ALCOHOL USE: QUANTITY
Drinks per week	SSGAC	NA	0.0917	0.0225	0.0476	0.1358	4.0681	4.74e-05	0.0158	0.0066	0.0692	0.003	1.0143	0.0088
Amount of alcohol drunk on a typical drinking day (AUDIT Q 2)	Neale Lab UKBB	20403	-0.2397	0.0376	-0.3134	-0.166	-6.3701	1.89e-10	-0.0114	0.0059	0.06	0.0059	0.9963	0.0074
Average weekly intake of distilled spirits	Neale Lab UKBB	1598	-0.3718	0.0317	-0.4339	-0.3097	-11.7388	8.06e-32	-0.0069	0.0058	0.0334	0.0024	0.9953	0.0074
Average weekly intake of beer plus cider	Neale Lab UKBB	1588	-0.4093	0.0308	-0.4697	-0.3489	-13.2859	2.79e-40	-0.0492	0.0062	0.0473	0.0031	1.0203	0.0085
Average weekly intake of champagne plus white wine	Neale Lab UKBB	1578	0.6538	0.0295	0.596	0.7116	22.176	5.86e-109	0.0417	0.0053	0.0301	0.0025	1.0326	0.0077
Average weekly intake of red wine	Neale Lab UKBB	1568	0.6091	0.0231	0.5638	0.6544	26.4119	9.99e-154	0.0555	0.0061
ALCOHOL USE: FREQUENCY
Alcohol intake frequency	Neale Lab UKBB	1558	0.4652	0.0189	0.428156	0.502244	-24.5815	1.99e-133	-0.0546	0.0071	0.0806	0.0035	1.0474	0.01
Frequency of drinking alcohol: AUDIT Q 1	Neale Lab UKBB	20414	0.4069	0.0281	0.3518	0.462	14.4747	1.75e-47	0.029	0.006	0.086	0.0057	1.0062	0.0075
Frequency of consuming six or more units of alcohol: AUDIT Q 3	Neale Lab UKBB	20416	-0.0439	0.0354	-0.1133	0.0255	-1.2406	0.2148	-0.0037	0.0058	0.0636	0.0053	0.9992	0.0068
Alcohol usually taken with meals	Neale Lab UKBB	1618	0.6216	0.0213	0.5799	0.6633	29.1262	1.67e-186	0.0619	0.0062	0.0992	0.0049	1.0332	0.0082
ALCOHOL DEPENDENCE
Alcohol dependence	PGC	NA	-0.4633	0.0751	-0.6105	-0.3161	-6.1701	6.82e-10	-0.0079	0.0049	0.0069	0.0016	1.0144	0.0057
AUDIT
Consumption
Q 1. Frequency of drinking alcohol	Neale Lab UKBB	20414	0.4069	0.0281	0.3518	0.462	14.4747	1.75e-47	0.029	0.006	0.086	0.0057	1.0062	0.0075
Q 2. Amount of alcohol drunk on a typical drinking day	Neale Lab UKBB	20403	-0.2397	0.0376	-0.3134	-0.166	-6.3701	1.89e-10	-0.0114	0.0059	0.06	0.0059	0.9963	0.0074
Q 3. Frequency of consuming six or more units of alcohol	Neale Lab UKBB	20416	-0.0439	0.0354	-0.1133	0.0255	-1.2406	0.2148	-0.0037	0.0058	0.0636	0.0053	0.9992	0.0068
Alcohol dependence
Q 4. Frequency of inability to cease drinking in last year	Neale Lab UKBB	20413	0.0172	0.0494	-0.0796	0.114	0.3484	0.7275	0.0003	0.0048	0.0397	0.007	0.997	0.0065
Q 5. Frequency of failure to fulfil normal expectations due to drinking alcohol in last year	Neale Lab UKBB	20407	0.0172	0.0728	-0.1255	0.1599	0.2368	0.8128	0.0003	0.0048	0.0147	0.0066	1.0085	0.0055
Q 6. Frequency of needing morning drink of alcohol after heavy drinking session in last year	Neale Lab UKBB	20412	-0.0666	0.1258	-0.3132	0.18	-0.5299	0.5961	-0.0061	0.0053	0.0059	0.007	0.9991	0.0062
Problematic or hazardous alcohol use
Q 7. Frequency of feeling guilt or remorse after drinking alcohol in last year	Neale Lab UKBB	20409	0.1654	0.0489	0.0696	0.2612	3.3808	0.0007	0.0022	0.0047	0.0422	0.0076	1.0065	0.0065
Q 8. Frequency of memory loss due to drinking alcohol in last year	Neale Lab UKBB	20408	-0.2033	0.0563	-0.3136	-0.093	-3.6126	0.0003	-0.0094	0.0054	0.0404	0.0079	0.9978	0.0063
Q 9. Injured yourself or other through drinking	Neale Lab UKBB	20411	0.2469	0.0913	0.068	0.4258	2.7035	0.0069	0.0016	0.0054	0.0087	0.0038	1.01	0.0059
Q 10. Known person concerned about alcohol use	Neale Lab UKBB	20405	-0.0881	0.047	-0.1802	0.004	-1.8745	0.0609	-0.0063	0.0051	0.0272	0.0043	1.0088	0.0064
INCOME
Average household income before tax	Neale Lab UKBB	738	0.8048	0.0145	0.7764	0.8332	55.4068	0	0.1067	0.0081	0.0912	0.0036	1.0528	0.0099
LD Hub CITATION:
Zheng, et al. LD Hub: a centralized database and web interface to perform LD score regression that maximizes the potential of summary level GWAS data for SNP heritability and genetic correlation analysis. Bioinformatics. 2017 Jan 15;33(2):272-279
Note: Source of EA GWAS: SSGAC (Okbay et al. 2016; PMID 27225129)
Note: SNPs from the MHC (chr6 26M~34M) region was removed for these traits
Note: Heritability of EA (standard error): 0.127 (0.0045)
Note: UKB d-f references data-field at http://biobank.ndph.ox.ac.uk/showcase/
Abbreviations:
h2 - measure of heritability
rg - measure of cross-trait genetic correlation
se - standard error of rg estimate
rg lci - rg lower bound of confidence interval
rg uci - rg upper bound of confidence interval
Z score for estimate
P - p value of rg estimate
GWASs source:
SSGAC=Social Science Genetics Association Consortium (www.thessgac.org/data)
PGC=Psychiatric Genomics Consortium (www.med.unc.edu/pgc/results-and-downloads)
MRC-IEU=Medical Research Council Integrative Epidemiology Unit
Neale Lab UKBB GWAS (www.nealelab.is/uk-biobank)
MRC-IEU UKBB = MRC-IEU UKBB GWAS Pipeline

## Sheet: 2. MR Sum Stats
Supplementary Table 2. MR summary statistics (main analyses)
Educational attainment (years of schooling) (SSGAC Okbay et al 2016)											Alcohol dependence (SSGAC Walters et al 2018)							Alcohol Intake Frequency (MRC-IEU UKB-b:5779)							Average Weekly Spirits Intake (MRC-IEU UKB-b:1707)							Average weekly beer plus cider intake (MRC-IEU UKB-b:5174)							Average weekly white wine plus champagne intake (MRC-IEU UKB-b:5716)							Average weekly red wine intake (MRC-IEU UKB-b:5239)
No.	SNP	Chr	Position	effect allele	other allele	eaf	beta	se	pval		SNP	effect allele	eaf	beta	se	pval		SNP	effect allele	eaf	beta	se	pval		SNP	effect allele	eaf	beta	se	pval		SNP	effect allele	eaf	beta	se	pval		SNP	effect allele	eaf	beta	se	pval		SNP	effect allele	eaf	beta
1	rs10061788	5	87934707	A	G	0.2164	0.021	0.004	2.464e-09		rs10061788	A	NA	-0.0174005	0.0378	0.6449		rs10061788	A	0.179336	-0.016841	0.00402706	2.9e-05		rs10061788	A	0.179903	0.00500348	0.00290343	0.085		rs10061788	A	0.179891	-0.00382744	0.0022706	0.092		rs10061788	A	0.179862	0.00563971	0.00277997	0.042		rs10061788	A	0.179891	0.0159828
2	rs1008078	1	91189731	T	C	0.3731	-0.016	0.003	6.005e-10		rs1008078	T	NA	0.0446004	0.0271	0.09937		rs1008078	T	0.395522	0.00275992	0.00310333	0.37		rs1008078	T	0.39513	0.00461852	0.00224396	0.04		rs1008078	T	0.39519	0.0111093	0.00175423	2.4e-10		rs1008078	T	0.395164	-0.00385182	0.00214803	0.073		rs1008078	T	0.395183	-0.00607177
3	rs1043209	14	23373986	A	G	0.6026	0.018	0.003	1.816e-11		rs1043209	A	NA	0.0310986	0.0225	0.1664		rs1043209	A	0.604396	-0.00814157	0.00309984	0.0086		rs1043209	A	0.604972	0.00049161	0.00223808	0.83		rs1043209	A	0.604967	-0.00516343	0.00175074	0.0032		rs1043209	A	0.60495	0.00224146	0.0021425	0.3		rs1043209	A	0.605012	0.0072663
4	rs10496091	2	61482261	A	G	0.2705	-0.018	0.003	5.615e-10		rs10496091	A	NA	0.00350385	0.0243	0.886		rs10496091	A	0.280621	0.000512368	0.00336954	0.88		rs10496091	A	0.280962	0.00384203	0.00243339	0.11		rs10496091	A	0.280941	0.00623183	0.00190281	0.0011		rs10496091	A	0.28099	-0.00478412	0.00232946	0.04		rs10496091	A	0.28095	-0.00101959
5	rs11191193	10	103802408	A	G	0.6511	0.018	0.003	5.444e-11		rs11191193	A	NA	-0.0434043	0.023	0.05954		rs11191193	A	0.648924	-0.00842513	0.00318104	0.0081		rs11191193	A	0.648951	-0.00109828	0.00229779	0.63		rs11191193	A	0.648871	0.000899345	0.00179679	0.62		rs11191193	A	0.648933	0.00687426	0.00219989	0.0018		rs11191193	A	0.648857	0.00462354
6	rs11210860	1	43982527	A	G	0.3694	0.017	0.003	2.359e-10		rs11210860	A	NA	-0.0239034	0.0239	0.3181		rs11210860	A	0.381915	-0.00512384	0.00312127	0.1		rs11210860	A	0.382514	-0.00186014	0.00225479	0.41		rs11210860	A	0.382464	-0.00419026	0.00176307	0.017		rs11210860	A	0.382393	0.00239435	0.00215891	0.27		rs11210860	A	0.382376	0.00756027
7	rs11588857	1	204587047	A	G	0.209	0.02	0.003	5.272e-10		rs11588857	A	NA	0.00789872	0.0268	0.7692		rs11588857	A	0.209001	-0.00489798	0.00371967	0.19		rs11588857	A	0.20947	-0.00259471	0.00268325	0.33		rs11588857	A	0.209488	-0.00785348	0.00209775	0.00018		rs11588857	A	0.209503	0.00604946	0.00256859	0.019		rs11588857	A	0.209492	0.0118925
8	rs11689269	2	15621917	C	G	0.306	0.016	0.003	1.283e-08		rs11689269	C	NA	-0.0193969	0.0238	0.4138		rs11689269	C	0.321843	-0.00529829	0.00323289	0.1		rs11689269	C	0.322229	0.000734209	0.00233429	0.75		rs11689269	C	0.322211	-0.00144195	0.00182557	0.43		rs11689269	C	0.322199	0.00179888	0.00223499	0.42		rs11689269	C	0.322196	0.00465255
9	rs11690172	2	57387094	A	G	0.6119	0.015	0.003	1.994e-08		rs11690172	A	NA	-0.0667985	0.0227	0.003255		rs11690172	A	0.593897	-0.00184385	0.00308579	0.55		rs11690172	A	0.59321	-0.00214629	0.0022291	0.34		rs11690172	A	0.593232	-0.00424384	0.0017432	0.015		rs11690172	A	0.593318	0.00257575	0.00213418	0.23		rs11690172	A	0.593309	0.00509546
10	rs11712056	3	49914397	T	C	0.5504	0.024	0.003	3.304e-19		rs11712056	T	NA	0.0236986	0.0223	0.2873		rs11712056	T	0.557024	-0.0132153	0.00304924	1.5e-05		rs11712056	T	0.557943	-0.00764207	0.00220189	0.00052		rs11712056	T	0.55782	-0.0115097	0.00172171	2.3e-11		rs11712056	T	0.55796	0.00621834	0.00210793	0.0032		rs11712056	T	0.557913	0.00570843
11	rs11768238	7	135227513	A	G	0.3246	-0.017	0.003	9.903e-10		rs11768238	A	NA	0.0387975	0.0244	0.1123		rs11768238	A	0.328744	0.00488639	0.00323054	0.13		rs11768238	A	0.328088	-0.0100716	0.00233461	1.6e-05		rs11768238	A	0.3281	0.00412701	0.00182557	0.024		rs11768238	A	0.328088	-0.00120524	0.00223443	0.59		rs11768238	A	0.328138	-0.00473683
12	rs12531458	7	39090698	A	C	0.5354	0.014	0.003	3.105e-08		rs12531458	A	NA	-0.0134985	0.0219	0.5397		rs12531458	A	0.519456	-0.00836672	0.0030433	0.006		rs12531458	A	0.519995	-0.00241922	0.00219892	0.27		rs12531458	A	0.519898	-0.00384116	0.00171938	0.025		rs12531458	A	0.520025	0.00367637	0.00210445	0.081		rs12531458	A	0.519978	0.00112326
13	rs12646808	4	3249828	T	C	0.6418	0.016	0.003	4.002e-08		rs12646808	T	NA	0.0302015	0.0292	0.3009		rs12646808	T	0.654037	-0.0188851	0.00321655	4.3e-09		rs12646808	T	0.655563	-0.000357556	0.00232588	0.88		rs12646808	T	0.655562	0.00289318	0.00181883	0.11		rs12646808	T	0.655547	0.00530236	0.00222669	0.017		rs12646808	T	0.655583	0.00820942
14	rs12671937	7	92654365	A	G	0.5634	0.016	0.003	9.154e-10		rs12671937	A	NA	-0.0538017	0.0286	0.0598		rs12671937	A	0.52227	-0.00764062	0.00304166	0.012		rs12671937	A	0.522704	0.00194333	0.00219772	0.38		rs12671937	A	0.522776	4.45804e-05	0.00171889	0.98		rs12671937	A	0.522746	0.00394091	0.0021039	0.061		rs12671937	A	0.522714	-0.000806101
15	rs12682297	8	145712860	A	T	0.4496	-0.016	0.003	3.925e-09		rs12682297	A	NA	0.0392976	0.0285	0.1671		rs12682297	A	0.465348	-0.000468332	0.0030326	0.88		rs12682297	A	0.465194	0.00779661	0.00219128	0.00037		rs12682297	A	0.465297	0.00340056	0.00171376	0.047		rs12682297	A	0.465258	-0.000851432	0.00209785	0.68		rs12682297	A	0.465247	-0.00343755
16	rs12969294	18	35186122	A	G	0.3787	-0.016	0.003	7.236e-09		rs12969294	A	NA	0.0287041	0.0233	0.2183		rs12969294	A	0.339512	0.00629773	0.00320457	0.049		rs12969294	A	0.338572	0.00674261	0.00231494	0.0036		rs12969294	A	0.338568	0.00730598	0.00181055	5.5e-05		rs12969294	A	0.338574	-0.00669456	0.00221635	0.0025		rs12969294	A	0.338557	-0.00863644
17	rs12987662	2	100821548	A	C	0.3787	0.027	0.003	2.693e-24		rs12987662	A	NA	0.0057037	0.0228	0.803		rs12987662	A	0.401173	-0.00640511	0.00308976	0.038		rs12987662	A	0.401914	-0.00158373	0.00223345	0.48		rs12987662	A	0.401875	-0.00629758	0.00174665	0.00031		rs12987662	A	0.40187	0.00348249	0.00213859	0.1		rs12987662	A	0.40191	0.00788015
18	rs13294439	9	23358875	A	C	0.5765	-0.023	0.003	2.201e-17		rs13294439	A	NA	-0.0110982	0.0242	0.6451		rs13294439	A	0.584402	0.00501132	0.00307449	0.1		rs13294439	A	0.583563	-0.000954759	0.00221926	0.67		rs13294439	A	0.583585	0.00554204	0.00173563	0.0014		rs13294439	A	0.583559	-0.00745364	0.00212464	0.00045		rs13294439	A	0.58354	-0.00733996
19	rs1402025	5	113987898	T	C	0.7481	0.017	0.003	3.415e-08		rs1402025	T	NA	0.0217038	0.0262	0.4066		rs1402025	T	0.773877	-0.00785275	0.0036175	0.03		rs1402025	T	0.774143	-0.00443799	0.0026122	0.089		rs1402025	T	0.774138	0.000586573	0.00204276	0.77		rs1402025	T	0.774058	0.00519958	0.0025005	0.038		rs1402025	T	0.774075	-0.00281361
20	rs165633	22	29880773	A	G	0.7948	-0.018	0.003	2.857e-09		rs165633	A	NA	0.0371031	0.0342	0.2779		rs165633	A	0.765859	0.00325981	0.00364352	0.37		rs165633	A	0.765141	0.00323172	0.00262727	0.22		rs165633	A	0.76512	-0.00473349	0.00205517	0.021		rs165633	A	0.765113	-0.00295203	0.00251533	0.24		rs165633	A	0.765113	0.00354055
21	rs17119973	14	84913111	A	G	0.3078	-0.019	0.003	3.554e-10		rs17119973	A	NA	0.00819632	0.0267	0.7589		rs17119973	A	0.25985	0.0060082	0.00347035	0.083		rs17119973	A	0.259417	0.00597882	0.00250596	0.017		rs17119973	A	0.25939	0.000792656	0.00196	0.69		rs17119973	A	0.259499	-0.000116105	0.00239814	0.96		rs17119973	A	0.259486	-0.00168219
22	rs1777827	1	211613114	A	G	0.569	0.015	0.003	1.547e-08		rs1777827	A	NA	-0.0194987	0.0224	0.385		rs1777827	A	0.603996	-0.00677644	0.00309556	0.029		rs1777827	A	0.604881	-0.000196807	0.00223706	0.93		rs1777827	A	0.60483	-0.000225617	0.00174889	0.9		rs1777827	A	0.604848	0.00497887	0.0021416	0.02		rs1777827	A	0.604887	0.000540722
23	rs17824247	2	144152539	T	C	0.5802	-0.016	0.003	2.766e-09		rs17824247	T	NA	0.0262002	0.0229	0.252		rs17824247	T	0.591507	-0.0135838	0.00308146	1e-05		rs17824247	T	0.592639	0.00317295	0.00222646	0.15		rs17824247	T	0.592703	0.00478064	0.00174087	0.006		rs17824247	T	0.592693	0.0019765	0.00213144	0.35		rs17824247	T	0.592704	-0.00036572
24	rs1871109	9	1746016	T	G	0.5616	-0.016	0.003	4.349e-10									rs1871109	T	0.558163	-0.000109604	0.00304908	0.97		rs1871109	T	0.55821	0.00157451	0.00220041	0.47		rs1871109	T	0.558127	0.00292603	0.00172057	0.089		rs1871109	T	0.558079	-0.004963	0.00210622	0.018		rs1871109	T	0.558079	-0.00287427
25	rs2245901	2	194296294	A	G	0.4216	-0.016	0.003	4.542e-09		rs2245901	A	NA	-0.0613968	0.025	0.01415		rs2245901	A	0.398842	0.00931225	0.00309144	0.0026		rs2245901	A	0.398328	0.00139033	0.00223633	0.53		rs2245901	A	0.398299	0.000645564	0.00174872	0.71		rs2245901	A	0.398406	-0.00317746	0.00214088	0.14		rs2245901	A	0.398376	-0.000872648
26	rs2431108	5	103947968	T	C	0.6325	0.016	0.003	5.274e-09		rs2431108	T	NA	-0.00760104	0.026	0.7701		rs2431108	T	0.671572	-0.00856749	0.00322121	0.0078		rs2431108	T	0.672488	-0.0033215	0.00232723	0.15		rs2431108	T	0.672545	-0.000235683	0.00182003	0.9		rs2431108	T	0.672536	0.000510792	0.00222826	0.82		rs2431108	T	0.672503	0.0014218
27	rs2456973	12	56416928	A	C	0.6791	-0.02	0.003	1.064e-12		rs2456973	A	NA	0.00729656	0.0247	0.766		rs2456973	A	0.658594	0.0175787	0.00318896	3.5e-08		rs2456973	A	0.657124	0.000976559	0.00230232	0.67		rs2456973	A	0.65705	0.00490584	0.00180034	0.0064		rs2456973	A	0.657074	-0.0082325	0.00220401	0.00019		rs2456973	A	0.656953	-0.00462588
28	rs2610986	4	18037231	T	C	0.6511	-0.016	0.003	2.01e-08		rs2610986	T	NA	-0.025995	0.032	0.4168		rs2610986	T	0.655442	0.00515659	0.00327422	0.12		rs2610986	T	0.654478	-0.000568247	0.00236332	0.81		rs2610986	T	0.654513	0.00440061	0.00184836	0.017		rs2610986	T	0.654487	-0.00400228	0.00226255	0.077		rs2610986	T	0.654534	-0.000827341
29	rs2615691	7	23402104	A	G	0.02799	-0.037	0.007	4.711e-08		rs2615691	A	NA	0.0341019	0.062	0.5823		rs2615691	A	0.035875	-0.00601017	0.00823812	0.47		rs2615691	A	0.03583	-0.00116686	0.00595531	0.84		rs2615691	A	0.035813	0.00345956	0.00465801	0.46		rs2615691	A	0.035803	-0.00263201	0.00570235	0.64		rs2615691	A	0.035786	-0.00733437
30	rs2837992	21	42620520	T	C	0.3881	0.015	0.003	3.796e-08		rs2837992	T	NA	-0.0266007	0.0226	0.239		rs2837992	T	0.371753	-0.0110888	0.00314276	0.00042		rs2837992	T	0.372942	-0.00118668	0.0022678	0.6		rs2837992	T	0.37289	-0.0018958	0.0017738	0.29		rs2837992	T	0.372876	0.000878455	0.00217075	0.69		rs2837992	T	0.372866	0.00408027
31	rs2992632	1	243503764	A	T	0.6604	0.017	0.003	8.227e-09		rs2992632	A	NA	0.0138049	0.0292	0.6355		rs2992632	A	0.709884	-0.00567172	0.00336711	0.092		rs2992632	A	0.71018	-0.00325951	0.00243353	0.18		rs2992632	A	0.7102	-0.00427069	0.00190257	0.025		rs2992632	A	0.71019	0.00279478	0.00232947	0.23		rs2992632	A	0.710177	0.00528357
32	rs301800	1	8490603	T	C	0.1791	0.019	0.003	1.794e-08		rs301800	T	NA	-0.00810274	0.0287	0.7785		rs301800	T	0.175813	0.010413	0.00397462	0.0088		rs301800	T	0.17475	0.00207735	0.00287623	0.47		rs301800	T	0.174798	-0.00684328	0.00224853	0.0023		rs301800	T	0.174846	0.0106425	0.00275261	0.00011		rs301800	T	0.174891	0.00384145
33	rs3101246	4	42649935	T	G	0.5821	-0.015	0.003	1.432e-08		rs3101246	T	NA	-0.00529595	0.0276	0.8467		rs3101246	T	0.604343	0.00261038	0.00309445	0.4		rs3101246	T	0.60441	0.00326517	0.00223685	0.14		rs3101246	T	0.604347	0.000168543	0.00174908	0.92		rs3101246	T	0.604325	-0.00262334	0.00214097	0.22		rs3101246	T	0.604365	-0.000999961
34	rs34072092	4	28801221	T	C	0.8694	0.024	0.004	3.912e-08		rs34072092	T	NA	-0.001998	0.0362	0.956		rs34072092	T	0.889065	-0.00625432	0.00482973	0.2		rs34072092	T	0.88932	-0.0080683	0.00349139	0.021		rs34072092	T	0.889271	-0.00456384	0.00273017	0.095		rs34072092	T	0.889285	0.00208045	0.00334284	0.53		rs34072092	T	0.889293	0.00307076
35	rs34305371	1	72733610	A	G	0.08769	0.035	0.005	3.762e-14		rs34305371	A	NA	0.000899595	0.0409	0.9824		rs34305371	A	0.101341	0.0250757	0.00501188	5.6e-07		rs34305371	A	0.100681	-0.00770797	0.00363156	0.034		rs34305371	A	0.100638	-0.0111813	0.00284007	8.3e-05		rs34305371	A	0.100636	-0.00341566	0.00347756	0.33		rs34305371	A	0.100648	0.00522262
36	rs4493682	5	45188024	C	G	0.2034	0.019	0.004	3.316e-08		rs4493682	C	NA	-0.00889948	0.0287	0.7559		rs4493682	C	0.18157	-0.00456074	0.00392954	0.25		rs4493682	C	0.181504	-0.00642172	0.00283825	0.024		rs4493682	C	0.181481	-0.00292992	0.00221979	0.19		rs4493682	C	0.181486	0.0037086	0.00271738	0.17		rs4493682	C	0.181486	-0.000192693
37	rs4500960	2	162818621	T	C	0.4776	-0.016	0.003	3.753e-10		rs4500960	T	NA	0.0308007	0.0221	0.164		rs4500960	T	0.478018	-0.0119065	0.0030333	8.7e-05		rs4500960	T	0.479645	0.00420244	0.00219188	0.055		rs4500960	T	0.479712	0.00393078	0.00171402	0.022		rs4500960	T	0.479736	-0.00313261	0.00209833	0.14		rs4500960	T	0.479754	0.000543307
38	rs4863692	4	140764124	T	G	0.334	0.018	0.003	1.557e-10		rs4863692	T	NA	0.0166998	0.0236	0.4793		rs4863692	T	0.328847	-0.00947023	0.00322813	0.0033		rs4863692	T	0.329824	-0.00329473	0.00232912	0.16		rs4863692	T	0.329733	-4.34984e-05	0.00182161	0.98		rs4863692	T	0.329786	0.00169072	0.00223018	0.45		rs4863692	T	0.329727	0.00306059
39	rs55830725	2	237056854	A	T	0.1679	-0.022	0.004	5.368e-10		rs55830725	A	NA	-0.00290421	0.0295	0.9219		rs55830725	A	0.166089	-0.000875179	0.00407646	0.83		rs55830725	A	0.166271	0.00105461	0.00294837	0.72		rs55830725	A	0.166291	0.00173239	0.00230526	0.45		rs55830725	A	0.166342	-0.00369168	0.00282211	0.19		rs55830725	A	0.166316	-0.00196823
40	rs572016	12	121279083	A	G	0.4907	0.014	0.003	3.456e-08		rs572016	A	NA	-0.0377953	0.0221	0.087		rs572016	A	0.490281	-0.00723619	0.00302216	0.017		rs572016	A	0.491157	0.000668341	0.00218251	0.76		rs572016	A	0.491134	0.00338417	0.00170693	0.047		rs572016	A	0.491146	0.00359047	0.00208905	0.086		rs572016	A	0.491189	0.00220329
41	rs61160187	5	60111579	A	G	0.6194	-0.017	0.003	3.49e-10		rs61160187	A	NA	0.0460021	0.0253	0.06899		rs61160187	A	0.607557	-0.000651192	0.00310764	0.83		rs61160187	A	0.607464	0.00540684	0.00224384	0.016		rs61160187	A	0.607589	0.00632197	0.00175483	0.00032		rs61160187	A	0.607428	-0.00386205	0.00214806	0.072		rs61160187	A	0.607424	-0.00812291
42	rs62263923	3	85674790	A	G	0.6437	-0.016	0.003	7.007e-09		rs62263923	A	NA	0.0299954	0.0232	0.1955		rs62263923	A	0.646518	-0.00545851	0.00318407	0.086		rs62263923	A	0.646964	0.00722127	0.00230079	0.0017		rs62263923	A	0.646878	0.0101271	0.00179919	1.8e-08		rs62263923	A	0.646995	-0.00396015	0.00220289	0.072		rs62263923	A	0.646987	-0.000787126
43	rs62379838	5	120102028	T	C	0.681	0.016	0.003	3.297e-08		rs62379838	T	NA	-0.0597018	0.0239	0.01232		rs62379838	T	0.699537	-0.00858665	0.003299	0.0092		rs62379838	T	0.700027	-0.00254692	0.00238483	0.29		rs62379838	T	0.700048	-0.00134794	0.00186505	0.47		rs62379838	T	0.700014	0.00542114	0.00228312	0.018		rs62379838	T	0.700069	0.00149026
44	rs6799130	3	160847801	C	G	0.5131	-0.015	0.003	2.822e-08		rs6799130	C	NA	-0.0302964	0.0219	0.1667		rs6799130	C	0.525161	0.00733127	0.00303086	0.016		rs6799130	C	0.524525	0.00448177	0.00218922	0.041		rs6799130	C	0.524571	-0.00163264	0.00171218	0.34		rs6799130	C	0.524576	-0.00343594	0.00209598	0.1		rs6799130	C	0.524578	-0.00408682
45	rs7131944	12	92159557	A	T	0.7164	0.015	0.003	9.018e-09		rs7131944	A	NA	0.00930314	0.0243	0.7013		rs7131944	A	0.626461	-0.00329435	0.00314233	0.29		rs7131944	A	0.626382	-0.000705653	0.00226879	0.76		rs7131944	A	0.62634	-0.00106564	0.00177438	0.55		rs7131944	A	0.626321	-5.20061e-05	0.00217197	0.98		rs7131944	A	0.626303	0.00495529
46	rs7306755	12	123767929	A	G	0.2257	0.023	0.003	1.258e-12		rs7306755	A	NA	-0.0453949	0.0275	0.09796		rs7306755	A	0.203605	-0.0208538	0.00376509	3e-08		rs7306755	A	0.204712	-0.00424236	0.00271334	0.12		rs7306755	A	0.20473	-0.00321763	0.00212183	0.13		rs7306755	A	0.204808	0.00192816	0.00259678	0.46		rs7306755	A	0.204779	0.012695
47	rs7767938	6	153367613	T	C	0.7705	0.017	0.003	2.437e-08		rs7767938	T	NA	0.0337016	0.0255	0.1853		rs7767938	T	0.753489	-0.0059304	0.0035126	0.091		rs7767938	T	0.754358	-0.00351396	0.00253831	0.17		rs7767938	T	0.754282	-0.00157839	0.00198474	0.43		rs7767938	T	0.754328	0.000514945	0.00242969	0.83		rs7767938	T	0.754304	0.00164099
48	rs7854982	9	124644562	T	C	0.4869	-0.015	0.003	1.294e-08		rs7854982	T	NA	0.0533038	0.0238	0.02522		rs7854982	T	0.488158	0.00545673	0.00303823	0.072		rs7854982	T	0.487975	0.00298487	0.00219435	0.17		rs7854982	T	0.488012	0.00506681	0.00171604	0.0032		rs7854982	T	0.48797	-0.00487056	0.00210073	0.02		rs7854982	T	0.488005	-0.00513039
49	rs7945718	11	12748819	A	G	0.5951	0.015	0.003	1.54e-08		rs7945718	A	NA	-0.0246048	0.0225	0.2749		rs7945718	A	0.588996	0.00223909	0.00308787	0.47		rs7945718	A	0.588738	-0.00462206	0.00222935	0.038		rs7945718	A	0.588834	-0.00222876	0.00174359	0.2		rs7945718	A	0.588737	0.0018322	0.00213447	0.39		rs7945718	A	0.588739	0.00394865
50	rs7955289	12	14653667	A	T	0.6213	0.017	0.003	4.489e-10		rs7955289	A	NA	0.0170037	0.0227	0.4551		rs7955289	A	0.610205	-0.00826266	0.00310315	0.0078		rs7955289	A	0.610766	-0.00554123	0.00224167	0.013		rs7955289	A	0.61072	-0.000388153	0.00175306	0.82		rs7955289	A	0.6108	0.00520084	0.00214611	0.015		rs7955289	A	0.610816	0.0021459
51	rs895606	9	88003668	A	G	0.4328	0.015	0.003	2.245e-08		rs895606	A	NA	0.00990082	0.0221	0.6528		rs895606	A	0.470922	-0.00554114	0.00303946	0.068		rs895606	A	0.471629	-0.000341029	0.00219425	0.88		rs895606	A	0.471629	0.00136503	0.00171595	0.43		rs895606	A	0.471533	-0.000719302	0.00210035	0.73		rs895606	A	0.471669	0.000596081
52	rs9320913	6	98584733	A	C	0.5019	0.024	0.003	2.457e-19		rs9320913	A	NA	-0.00999983	0.0224	0.6556		rs9320913	A	0.51535	-0.0160544	0.00303458	1.2e-07		rs9320913	A	0.516821	-0.00585071	0.00219109	0.0076		rs9320913	A	0.516723	-0.00213968	0.00171323	0.21		rs9320913	A	0.516822	0.0105512	0.0020976	4.9e-07		rs9320913	A	0.516786	0.0141351
53	rs9537821	13	58402771	A	G	0.7631	0.024	0.003	1.5e-16		rs9537821	A	NA	-0.0326027	0.0244	0.182		rs9537821	A	0.723114	-0.0120165	0.00338392	0.00038		rs9537821	A	0.723296	-0.00592076	0.00244152	0.015		rs9537821	A	0.723275	-0.00693327	0.00190963	0.00028		rs9537821	A	0.723277	0.00198352	0.00233721	0.4		rs9537821	A	0.723275	0.00789109
Educational attainment (years of schooling) (SSGAC Okbay et al 2016)											Frequency of Drinking Alcohol (Neale Lab UKB Field 20414)							Amount of Alcohol Drunk on a Typical Drinking Day (Neale Lab UKB Field 20403)							Frequency of Consuming ≥ 6 Units Alcohol Per Occasion (Neale Lab UKB Field 20416))							Frequency of Inability to Cease Drinking Alcohol (Neale Lab UKB Field 20413)							Frequency of Failure to Fulfill Normal Expections (Neale Lab UKB Field 20407)							Frequency of Needing a Morning Drink (Neale Lab UKB Field 20412)
No.	SNP	Chr	Position	effect allele	other allele	eaf	beta	se	pval		SNP	effect allele	eaf	beta	se	pval		SNP	effect allele	eaf	beta	se	pval		SNP	effect allele	eaf	beta	se	pval		SNP	effect allele	eaf	beta	se	pval		SNP	effect allele	eaf	beta	se	pval		SNP	effect allele	eaf	beta
1	rs10061788	5	87934707	A	G	0.2164	0.021	0.004	2.464e-09		rs10061788	A	NA	0.0112176	0.00682911	0.100464		rs10061788	A	NA	0.00489171	0.00577422	0.396905		rs10061788	A	NA	0.00128687	0.00646316	0.842178		rs10061788	A	NA	0.00286127	0.00477864	0.549334		rs10061788	A	NA	0.000299704	0.0025727	0.907262		rs10061788	A	NA	0.00100076
2	rs1008078	1	91189731	T	C	0.3731	-0.016	0.003	6.005e-10		rs1008078	T	NA	-0.00324664	0.00522977	0.534733		rs1008078	T	NA	0.0107513	0.00442849	0.0151942		rs1008078	T	NA	0.0155117	0.00495806	0.00175703		rs1008078	T	NA	0.000163522	0.00366942	0.964455		rs1008078	T	NA	-1.01604e-05	0.00197578	0.995897		rs1008078	T	NA	-2.97054e-05
3	rs1043209	14	23373986	A	G	0.6026	0.018	0.003	1.816e-11		rs1043209	A	NA	0.00463448	0.00522374	0.374976		rs1043209	A	NA	-0.00681294	0.00442115	0.123323		rs1043209	A	NA	-0.0034794	0.00494958	0.482077		rs1043209	A	NA	0.00341369	0.0036626	0.351319		rs1043209	A	NA	0.00218684	0.00197208	0.267476		rs1043209	A	NA	-0.00117766
4	rs10496091	2	61482261	A	G	0.2705	-0.018	0.003	5.615e-10		rs10496091	A	NA	0.00540441	0.00569966	0.34303		rs10496091	A	NA	0.0110724	0.00482266	0.0216824		rs10496091	A	NA	0.0118616	0.00539961	0.0280407		rs10496091	A	NA	0.00286459	0.00399746	0.473622		rs10496091	A	NA	-0.000278672	0.00215239	0.896985		rs10496091	A	NA	-0.000248022
5	rs11191193	10	103802408	A	G	0.6511	0.018	0.003	5.444e-11		rs11191193	A	NA	0.000418641	0.00536113	0.937758		rs11191193	A	NA	-0.000443454	0.00453577	0.922117		rs11191193	A	NA	0.00691741	0.00507754	0.173089		rs11191193	A	NA	0.00994193	0.00376195	0.00822531		rs11191193	A	NA	0.00356111	0.00202563	0.0787471		rs11191193	A	NA	-0.00124247
6	rs11210860	1	43982527	A	G	0.3694	0.017	0.003	2.359e-10		rs11210860	A	NA	0.00649288	0.00526109	0.217156		rs11210860	A	NA	-0.0107188	0.00444949	0.0159984		rs11210860	A	NA	-0.0106593	0.00498088	0.0323539		rs11210860	A	NA	-0.00104539	0.00370012	0.77754		rs11210860	A	NA	0.000261302	0.00199245	0.89566		rs11210860	A	NA	-2.59772e-05
7	rs11588857	1	204587047	A	G	0.209	0.02	0.003	5.272e-10		rs11588857	A	NA	-0.00856592	0.00624448	0.170142		rs11588857	A	NA	-0.00464913	0.00528862	0.379359		rs11588857	A	NA	-0.00681004	0.00592071	0.250062		rs11588857	A	NA	-0.00184379	0.00438729	0.674298		rs11588857	A	NA	0.00171986	0.00236202	0.466537		rs11588857	A	NA	0.00082673
8	rs11689269	2	15621917	C	G	0.306	0.016	0.003	1.283e-08		rs11689269	C	NA	0.00657117	0.00545227	0.228122		rs11689269	C	NA	-0.00489015	0.00461145	0.288948		rs11689269	C	NA	-0.00571981	0.00516248	0.267883		rs11689269	C	NA	0.0029646	0.00382459	0.438258		rs11689269	C	NA	0.00150876	0.00205955	0.463826		rs11689269	C	NA	0.000188104
9	rs11690172	2	57387094	A	G	0.6119	0.015	0.003	1.994e-08		rs11690172	A	NA	-0.00238333	0.00523247	0.648759		rs11690172	A	NA	-0.0098722	0.0044287	0.0258064		rs11690172	A	NA	-0.00491394	0.00495794	0.321626		rs11690172	A	NA	-0.00349057	0.00366542	0.340949		rs11690172	A	NA	-0.00213245	0.00197367	0.279945		rs11690172	A	NA	-0.000140363
10	rs11712056	3	49914397	T	C	0.5504	0.024	0.003	3.304e-19		rs11712056	T	NA	0.0080025	0.00513919	0.119437		rs11712056	T	NA	-0.00626204	0.00434902	0.149906		rs11712056	T	NA	-0.00627133	0.0048689	0.197735		rs11712056	T	NA	9.39245e-05	0.00360057	0.979189		rs11712056	T	NA	-0.000848198	0.00193855	0.66172		rs11712056	T	NA	-0.00078287
11	rs11768238	7	135227513	A	G	0.3246	-0.017	0.003	9.903e-10		rs11768238	A	NA	-0.00525731	0.00545616	0.335271		rs11768238	A	NA	0.0121854	0.00462513	0.00842481		rs11768238	A	NA	0.0110802	0.00517686	0.0323298		rs11768238	A	NA	0.00372302	0.00383833	0.332071		rs11768238	A	NA	0.00275197	0.00206671	0.183007		rs11768238	A	NA	0.00222846
12	rs12531458	7	39090698	A	C	0.5354	0.014	0.003	3.105e-08		rs12531458	A	NA	0.00675786	0.00513361	0.188044		rs12531458	A	NA	-0.00243235	0.00434506	0.575619		rs12531458	A	NA	-0.00495942	0.00486461	0.307973		rs12531458	A	NA	0.00128782	0.00360118	0.720635		rs12531458	A	NA	0.00138425	0.00193931	0.475362		rs12531458	A	NA	0.000267424
13	rs12646808	4	3249828	T	C	0.6418	0.016	0.003	4.002e-08		rs12646808	T	NA	0.0191288	0.00541898	0.000415774		rs12646808	T	NA	0.00152255	0.00459049	0.740136		rs12646808	T	NA	0.0062678	0.00513864	0.222567		rs12646808	T	NA	0.00518693	0.00380844	0.173217		rs12646808	T	NA	0.0031302	0.00205065	0.126905		rs12646808	T	NA	-0.00116758
14	rs12671937	7	92654365	A	G	0.5634	0.016	0.003	9.154e-10		rs12671937	A	NA	-0.00657334	0.00512617	0.199737		rs12671937	A	NA	0.00541256	0.00433674	0.212008		rs12671937	A	NA	0.00124336	0.00485488	0.79787		rs12671937	A	NA	0.00247704	0.00359825	0.491203		rs12671937	A	NA	0.000407522	0.0019378	0.833433		rs12671937	A	NA	-0.000103855
15	rs12682297	8	145712860	A	T	0.4496	-0.016	0.003	3.925e-09		rs12682297	A	NA	-0.000503983	0.00511571	0.921522		rs12682297	A	NA	-0.0037054	0.00433114	0.392262		rs12682297	A	NA	-0.000872917	0.00484882	0.857132		rs12682297	A	NA	-0.00845488	0.00359683	0.0187437		rs12682297	A	NA	0.000832696	0.00193686	0.667254		rs12682297	A	NA	-0.000285096
16	rs12969294	18	35186122	A	G	0.3787	-0.016	0.003	7.236e-09		rs12969294	A	NA	0.00156623	0.00542525	0.772817		rs12969294	A	NA	0.0106253	0.00458958	0.0206096		rs12969294	A	NA	0.0059631	0.00513847	0.245856		rs12969294	A	NA	0.00594713	0.00381032	0.118577		rs12969294	A	NA	0.000933982	0.0020521	0.649014		rs12969294	A	NA	-0.000686477
17	rs12987662	2	100821548	A	C	0.3787	0.027	0.003	2.693e-24		rs12987662	A	NA	0.00477754	0.00521885	0.359963		rs12987662	A	NA	-0.0102402	0.00441203	0.0202901		rs12987662	A	NA	-0.0110459	0.00493963	0.0253423		rs12987662	A	NA	-0.00355076	0.00365419	0.331205		rs12987662	A	NA	6.68891e-05	0.00196799	0.972886		rs12987662	A	NA	0.000982151
18	rs13294439	9	23358875	A	C	0.5765	-0.023	0.003	2.201e-17		rs13294439	A	NA	-0.001114	0.00516934	0.829376		rs13294439	A	NA	0.0024205	0.00437574	0.580153		rs13294439	A	NA	0.00631879	0.00489817	0.197043		rs13294439	A	NA	0.00591577	0.0036328	0.103437		rs13294439	A	NA	0.00228117	0.00195616	0.243561		rs13294439	A	NA	0.000349647
19	rs1402025	5	113987898	T	C	0.7481	0.017	0.003	3.415e-08		rs1402025	T	NA	0.0138426	0.00612135	0.0237381		rs1402025	T	NA	-0.00177727	0.00518538	0.73179		rs1402025	T	NA	-0.00660176	0.00580571	0.255493		rs1402025	T	NA	0.00908806	0.00429274	0.034257		rs1402025	T	NA	0.00254112	0.00231141	0.271606		rs1402025	T	NA	1.4102e-05
20	rs165633	22	29880773	A	G	0.7948	-0.018	0.003	2.857e-09		rs165633	A	NA	0.00345495	0.00612945	0.572984		rs165633	A	NA	-0.00136912	0.00519204	0.792015		rs165633	A	NA	-5.80894e-05	0.00581249	0.992026		rs165633	A	NA	0.00490562	0.00430064	0.25401		rs165633	A	NA	0.00231724	0.00231566	0.316986		rs165633	A	NA	-0.000219228
21	rs17119973	14	84913111	A	G	0.3078	-0.019	0.003	3.554e-10		rs17119973	A	NA	-0.00689412	0.00585524	0.239027		rs17119973	A	NA	0.0108453	0.00496026	0.0287854		rs17119973	A	NA	0.00894269	0.00555185	0.107235		rs17119973	A	NA	0.00563803	0.00410317	0.169425		rs17119973	A	NA	0.00276973	0.00220974	0.210057		rs17119973	A	NA	-0.00147224
22	rs1777827	1	211613114	A	G	0.569	0.015	0.003	1.547e-08		rs1777827	A	NA	0.0108552	0.00522922	0.037908		rs1777827	A	NA	0.00348283	0.00442344	0.431074		rs1777827	A	NA	0.00690806	0.00495196	0.163014		rs1777827	A	NA	-0.00360749	0.00367678	0.326519		rs1777827	A	NA	0.000806529	0.00197967	0.683712		rs1777827	A	NA	-0.00130124
23	rs17824247	2	144152539	T	C	0.5802	-0.016	0.003	2.766e-09		rs17824247	T	NA	0.0133385	0.00519048	0.0101771		rs17824247	T	NA	0.00506045	0.00439871	0.249966		rs17824247	T	NA	0.00475547	0.00492487	0.334245		rs17824247	T	NA	0.0070291	0.00364256	0.0536463		rs17824247	T	NA	0.00344479	0.0019612	0.0790133		rs17824247	T	NA	0.0001129
24	rs1871109	9	1746016	T	G	0.5616	-0.016	0.003	4.349e-10		rs1871109	T	NA	0.00477367	0.00515604	0.354531		rs1871109	T	NA	0.00453054	0.00436532	0.299343		rs1871109	T	NA	0.000534664	0.00488749	0.91289		rs1871109	T	NA	-0.0019002	0.00361237	0.598873		rs1871109	T	NA	-0.00238381	0.00194516	0.220388		rs1871109	T	NA	0.000798907
25	rs2245901	2	194296294	A	G	0.4216	-0.016	0.003	4.542e-09		rs2245901	A	NA	-0.013764	0.00522376	0.00841796		rs2245901	A	NA	0.0032695	0.00442097	0.459579		rs2245901	A	NA	0.00581476	0.00494961	0.24008		rs2245901	A	NA	-0.00194455	0.00366267	0.595483		rs2245901	A	NA	-0.000385159	0.00197216	0.845161		rs2245901	A	NA	-0.000798368
26	rs2431108	5	103947968	T	C	0.6325	0.016	0.003	5.274e-09		rs2431108	T	NA	0.0027399	0.00543357	0.614084		rs2431108	T	NA	-0.00432147	0.00459735	0.347224		rs2431108	T	NA	-0.00756152	0.00514689	0.141797		rs2431108	T	NA	-0.00667809	0.00380595	0.0793245		rs2431108	T	NA	-0.00618318	0.00204947	0.0025542		rs2431108	T	NA	0.000282779
27	rs2456973	12	56416928	A	C	0.6791	-0.02	0.003	1.064e-12		rs2456973	A	NA	-0.0127759	0.00535848	0.0171165		rs2456973	A	NA	0.00833979	0.00453488	0.0659134		rs2456973	A	NA	0.00428867	0.00507641	0.398211		rs2456973	A	NA	-0.00168958	0.00376519	0.653623		rs2456973	A	NA	0.00144508	0.00202715	0.475933		rs2456973	A	NA	0.00116441
28	rs2610986	4	18037231	T	C	0.6511	-0.016	0.003	2.01e-08		rs2610986	T	NA	0.00287405	0.00550671	0.601729		rs2610986	T	NA	0.00283503	0.00466583	0.543444		rs2610986	T	NA	-0.00247386	0.00522336	0.635776		rs2610986	T	NA	0.00127734	0.00386777	0.741211		rs2610986	T	NA	0.000384313	0.00208232	0.853575		rs2610986	T	NA	0.000460017
29	rs2615691	7	23402104	A	G	0.02799	-0.037	0.007	4.711e-08		rs2615691	A	NA	-0.0252291	0.013856	0.0686389		rs2615691	A	NA	-0.0135364	0.0117224	0.248196		rs2615691	A	NA	-0.0312816	0.0131123	0.0170498		rs2615691	A	NA	0.0130368	0.00979439	0.183179		rs2615691	A	NA	0.00194443	0.00527343	0.712336		rs2615691	A	NA	-0.000608422
30	rs2837992	21	42620520	T	C	0.3881	0.015	0.003	3.796e-08		rs2837992	T	NA	0.00892516	0.00528812	0.0914567		rs2837992	T	NA	-0.000807942	0.004473	0.856661		rs2837992	T	NA	-0.00203693	0.00500697	0.684141		rs2837992	T	NA	-0.00153592	0.00371439	0.679239		rs2837992	T	NA	0.000964712	0.00200025	0.629598		rs2837992	T	NA	-0.000364011
31	rs2992632	1	243503764	A	T	0.6604	0.017	0.003	8.227e-09		rs2992632	A	NA	-0.0046377	0.00569356	0.41533		rs2992632	A	NA	-0.00580532	0.00482006	0.228435		rs2992632	A	NA	-0.00249778	0.00539615	0.64345		rs2992632	A	NA	-0.00190416	0.00398521	0.632789		rs2992632	A	NA	-0.000163341	0.00214605	0.93933		rs2992632	A	NA	-0.000567869
32	rs301800	1	8490603	T	C	0.1791	0.019	0.003	1.794e-08		rs301800	T	NA	-0.0104572	0.00669983	0.118569		rs301800	T	NA	-0.00432612	0.00567554	0.445919		rs301800	T	NA	-0.00106532	0.00635457	0.866862		rs301800	T	NA	-0.000619533	0.00470954	0.895342		rs301800	T	NA	0.00136529	0.00253629	0.590371		rs301800	T	NA	-0.00213445
33	rs3101246	4	42649935	T	G	0.5821	-0.015	0.003	1.432e-08		rs3101246	T	NA	-0.000599624	0.00522978	0.908718		rs3101246	T	NA	0.000468477	0.00442794	0.915741		rs3101246	T	NA	0.00365217	0.00495689	0.461254		rs3101246	T	NA	0.000985243	0.0036789	0.788847		rs3101246	T	NA	0.00111899	0.00198065	0.572103		rs3101246	T	NA	0.000632263
34	rs34072092	4	28801221	T	C	0.8694	0.024	0.004	3.912e-08		rs34072092	T	NA	0.00438386	0.00812532	0.589522		rs34072092	T	NA	-0.00233726	0.00687969	0.734058		rs34072092	T	NA	-0.00608598	0.00770259	0.429459		rs34072092	T	NA	-0.00586989	0.00568283	0.301647		rs34072092	T	NA	0.000965137	0.00306059	0.752502		rs34072092	T	NA	-0.000503342
35	rs34305371	1	72733610	A	G	0.08769	0.035	0.005	3.762e-14		rs34305371	A	NA	-0.01881	0.00835738	0.0244062		rs34305371	A	NA	-0.0169934	0.00708109	0.0164046		rs34305371	A	NA	-0.0153504	0.00792881	0.0528667		rs34305371	A	NA	0.008419	0.00586847	0.151402		rs34305371	A	NA	-0.00168491	0.00316031	0.593934		rs34305371	A	NA	9.78692e-06
36	rs4493682	5	45188024	C	G	0.2034	0.019	0.004	3.316e-08		rs4493682	C	NA	-0.00490012	0.00663377	0.460112		rs4493682	C	NA	-0.00709347	0.00561918	0.206819		rs4493682	C	NA	-0.00514198	0.00629193	0.413796		rs4493682	C	NA	0.000772507	0.00467378	0.86872		rs4493682	C	NA	0.00335847	0.00251686	0.182082		rs4493682	C	NA	0.00266051
37	rs4500960	2	162818621	T	C	0.4776	-0.016	0.003	3.753e-10		rs4500960	T	NA	0.00713865	0.00510719	0.162186		rs4500960	T	NA	0.00630298	0.00432071	0.144628		rs4500960	T	NA	0.00111222	0.00483731	0.818151		rs4500960	T	NA	-0.00464465	0.00358697	0.19537		rs4500960	T	NA	-0.00186988	0.00193158	0.333018		rs4500960	T	NA	-0.000387341
38	rs4863692	4	140764124	T	G	0.334	0.018	0.003	1.557e-10		rs4863692	T	NA	0.0132879	0.00543901	0.0145646		rs4863692	T	NA	0.00265102	0.00460268	0.564634		rs4863692	T	NA	0.0106579	0.00515224	0.0385861		rs4863692	T	NA	-0.0026742	0.0038077	0.482486		rs4863692	T	NA	-0.00110137	0.00205045	0.591177		rs4863692	T	NA	-0.000687918
39	rs55830725	2	237056854	A	T	0.1679	-0.022	0.004	5.368e-10		rs55830725	A	NA	-0.000739297	0.00690947	0.914791		rs55830725	A	NA	0.00509348	0.00585415	0.384268		rs55830725	A	NA	0.00805265	0.00655199	0.21906		rs55830725	A	NA	0.00017781	0.00484362	0.970716		rs55830725	A	NA	0.000690152	0.00260746	0.791254		rs55830725	A	NA	0.00237332
40	rs572016	12	121279083	A	G	0.4907	0.014	0.003	3.456e-08		rs572016	A	NA	0.00501063	0.00508571	0.32451		rs572016	A	NA	0.00104486	0.00430714	0.808325		rs572016	A	NA	0.00391614	0.00482147	0.416661		rs572016	A	NA	0.00695515	0.00357527	0.051737		rs572016	A	NA	0.00124088	0.00192493	0.519167		rs572016	A	NA	-0.00032543
41	rs61160187	5	60111579	A	G	0.6194	-0.017	0.003	3.49e-10		rs61160187	A	NA	-0.000780389	0.00522753	0.881329		rs61160187	A	NA	0.00195939	0.00442352	0.657804		rs61160187	A	NA	0.0059987	0.00495238	0.225792		rs61160187	A	NA	0.00185051	0.00366901	0.614008		rs61160187	A	NA	0.00223864	0.00197581	0.257208		rs61160187	A	NA	0.00107571
42	rs62263923	3	85674790	A	G	0.6437	-0.016	0.003	7.007e-09		rs62263923	A	NA	0.00421239	0.00535315	0.431342		rs62263923	A	NA	0.00766782	0.00453175	0.0906445		rs62263923	A	NA	0.00456248	0.00507214	0.368379		rs62263923	A	NA	-0.000619882	0.00376418	0.869197		rs62263923	A	NA	0.00410078	0.00202659	0.0430267		rs62263923	A	NA	-0.00280171
43	rs62379838	5	120102028	T	C	0.681	0.016	0.003	3.297e-08		rs62379838	T	NA	0.0035734	0.00556702	0.520947		rs62379838	T	NA	-0.0139275	0.00471603	0.00314544		rs62379838	T	NA	-0.0174138	0.00527961	0.000973012		rs62379838	T	NA	-0.00344082	0.00391188	0.379089		rs62379838	T	NA	-0.00211403	0.00210629	0.31554		rs62379838	T	NA	-0.000679469
44	rs6799130	3	160847801	C	G	0.5131	-0.015	0.003	2.822e-08		rs6799130	C	NA	-0.00874198	0.00510588	0.0868735		rs6799130	C	NA	-0.00192579	0.00432335	0.656004		rs6799130	C	NA	-0.00169863	0.0048398	0.72561		rs6799130	C	NA	-0.00489774	0.0035854	0.171936		rs6799130	C	NA	-0.00192863	0.00193057	0.3178		rs6799130	C	NA	-0.000631555
45	rs7131944	12	92159557	A	T	0.7164	0.015	0.003	9.018e-09		rs7131944	A	NA	0.00412038	0.00530664	0.437481		rs7131944	A	NA	0.00556105	0.00449134	0.215656		rs7131944	A	NA	0.00618125	0.00502842	0.218976		rs7131944	A	NA	-0.00145666	0.00372484	0.69575		rs7131944	A	NA	0.00327088	0.00200559	0.10292		rs7131944	A	NA	0.00108854
46	rs7306755	12	123767929	A	G	0.2257	0.023	0.003	1.258e-12		rs7306755	A	NA	0.0191324	0.006321	0.00247211		rs7306755	A	NA	0.00279597	0.00534518	0.600917		rs7306755	A	NA	0.00899729	0.00598287	0.132625		rs7306755	A	NA	0.00198927	0.00442688	0.653173		rs7306755	A	NA	-0.00147319	0.00238389	0.536591		rs7306755	A	NA	-0.000333575
47	rs7767938	6	153367613	T	C	0.7705	0.017	0.003	2.437e-08		rs7767938	T	NA	-0.00367901	0.00593361	0.53524		rs7767938	T	NA	-0.000353431	0.00501561	0.943823		rs7767938	T	NA	0.00564368	0.00561523	0.314868		rs7767938	T	NA	0.00186591	0.00415739	0.653564		rs7767938	T	NA	0.000195495	0.00223878	0.930416		rs7767938	T	NA	-6.77719e-06
48	rs7854982	9	124644562	T	C	0.4869	-0.015	0.003	1.294e-08		rs7854982	T	NA	-0.00472248	0.00512909	0.357197		rs7854982	T	NA	-0.00346862	0.00433951	0.424112		rs7854982	T	NA	0.00232796	0.00485772	0.631777		rs7854982	T	NA	-0.00342876	0.00360169	0.341108		rs7854982	T	NA	-0.00284095	0.0019392	0.142921		rs7854982	T	NA	-0.00133984
49	rs7945718	11	12748819	A	G	0.5951	0.015	0.003	1.54e-08		rs7945718	A	NA	0.000823506	0.00520818	0.874364		rs7945718	A	NA	-0.00338572	0.00440767	0.442404		rs7945718	A	NA	-0.00710138	0.00493428	0.150099		rs7945718	A	NA	0.00375412	0.00365713	0.304649		rs7945718	A	NA	0.00309444	0.00196907	0.116067		rs7945718	A	NA	9.42855e-05
50	rs7955289	12	14653667	A	T	0.6213	0.017	0.003	4.489e-10		rs7955289	A	NA	0.00273007	0.00523231	0.601831		rs7955289	A	NA	0.000616384	0.00442891	0.889314		rs7955289	A	NA	-0.000849879	0.00495768	0.863889		rs7955289	A	NA	-0.00594472	0.00367078	0.105351		rs7955289	A	NA	0.00098636	0.00197666	0.617778		rs7955289	A	NA	0.00051196
51	rs895606	9	88003668	A	G	0.4328	0.015	0.003	2.245e-08		rs895606	A	NA	0.00935885	0.00511888	0.0675072		rs895606	A	NA	0.00568368	0.00433135	0.189449		rs895606	A	NA	0.00803112	0.00484787	0.0975972		rs895606	A	NA	0.00137724	0.00358783	0.701081		rs895606	A	NA	0.0028655	0.00193177	0.137985		rs895606	A	NA	-0.000512009
52	rs9320913	6	98584733	A	C	0.5019	0.024	0.003	2.457e-19		rs9320913	A	NA	0.0211138	0.0051134	3.64407e-05		rs9320913	A	NA	0.000700255	0.00433197	0.871583		rs9320913	A	NA	0.0106081	0.00484896	0.0286926		rs9320913	A	NA	0.000814812	0.00359039	0.820469		rs9320913	A	NA	0.000229844	0.00193321	0.905361		rs9320913	A	NA	0.00135586
53	rs9537821	13	58402771	A	G	0.7631	0.024	0.003	1.5e-16		rs9537821	A	NA	0.00641816	0.0057111	0.261098		rs9537821	A	NA	-0.00560339	0.00483555	0.246544		rs9537821	A	NA	-0.00502127	0.00541305	0.353605		rs9537821	A	NA	-0.000171023	0.00400783	0.965963		rs9537821	A	NA	-0.00154642	0.00215785	0.473593		rs9537821	A	NA	5.77384e-05
	Abbreviations:
	Chr	chromosome
	eaf	effect allele frequency
	se	standard error of estimate effect beta
	pval P value for null hypothesis beta = 0	P value for null hypothesis beta = 0
	Consortiums/ GWAS Data Sources:
	SSGAC	Social Sciences Genetic Association Consortium
	MRC-IEU	MRC Integrative Epidemiology Unit (University of Bristol, UK)
	UKB	UK Biobank
	PGC	Psychiatric Genomics Consortium
	ICC	International Cannabis Consortium
	Neale Lab	Neale Lab UKBB GWAS
[truncated: 26 more columns]

## Sheet: 3. EA instruments
Supplementary Table 3. Genetic instruments selection: educational attainment (years of schooling) accounting for average before tax household income
Instrument: Educational attainment (years of schooling) (SSGAC Okbay et al 2016; N = 293723)										Average Total Income Before Tax (UKB: Neale Lab GWAS; N = 311028)								Instrument: EA Removing AHI Tax (Red)
No.	SNP	Chr	Position	effect allele	other allele	eaf	beta	se	pval		SNP	effect allele	other allele	beta	eaf	se	pval		SNP	effect allele	other allele
1	rs10061788	5	87934707	A	G	0.2164	0.021	0.004	2.464e-09	1	rs10061788	A	G	0.00893002	NA	0.00372528	0.0165243	1	rs10061788	A	G
2	rs1008078	1	91189731	T	C	0.3731	-0.016	0.003	6.005e-10	2	rs1008078	T	C	-0.0187435	NA	0.00285069	4.86994e-11	2	rs1008078	T	C
3	rs1043209	14	23373986	A	G	0.6026	0.018	0.003	1.816e-11	3	rs1043209	A	G	0.0119747	NA	0.00284582	2.5791e-05	3	rs1043209	A	G
4	rs10496091	2	61482261	A	G	0.2705	-0.018	0.003	5.615e-10	4	rs10496091	A	G	-0.00977391	NA	0.00309471	0.00158728	4	rs10496091	A	G
5	rs11191193	10	103802408	A	G	0.6511	0.018	0.003	5.444e-11	5	rs11191193	A	G	0.01311	NA	0.00292107	7.18884e-06	5	rs11191193	A	G
6	rs11210860	1	43982527	A	G	0.3694	0.017	0.003	2.359e-10	6	rs11210860	A	G	0.00987719	NA	0.00286955	0.000577343	6	rs11210860	A	G
7	rs11588857	1	204587047	A	G	0.209	0.02	0.003	5.272e-10	7	rs11588857	A	G	0.0221145	NA	0.00341637	9.61574e-11	7	rs11588857	A	G
8	rs11689269	2	15621917	C	G	0.306	0.016	0.003	1.283e-08	8	rs11689269	C	G	0.0109091	NA	0.00297109	0.00024094	8	rs11689269	C	G
9	rs11690172	2	57387094	A	G	0.6119	0.015	0.003	1.994e-08	9	rs11690172	A	G	0.0052193	NA	0.00284675	0.0667408	9	rs11690172	A	G
10	rs11712056	3	49914397	T	C	0.5504	0.024	0.003	3.304e-19	10	rs11712056	T	C	0.0173501	NA	0.00279731	5.56623e-10	10	rs11712056	T	C
11	rs11768238	7	135227513	A	G	0.3246	-0.017	0.003	9.903e-10	11	rs11768238	A	G	-0.00797802	NA	0.00297343	0.00729467	11	rs11768238	A	G
12	rs12531458	7	39090698	A	C	0.5354	0.014	0.003	3.105e-08	12	rs12531458	A	C	0.00605478	NA	0.00279486	0.0302815	12	rs12531458	A	C
13	rs12646808	4	3249828	T	C	0.6418	0.016	0.003	4.002e-08	13	rs12646808	T	C	0.00896778	NA	0.00295498	0.00240715	13	rs12646808	T	C
14	rs12671937	7	92654365	A	G	0.5634	0.016	0.003	9.154e-10	14	rs12671937	A	G	0.0107417	NA	0.00279471	0.000121274	14	rs12671937	A	G
15	rs12682297	8	145712860	A	T	0.4496	-0.016	0.003	3.925e-09	15	rs12682297	A	T	-0.00747112	NA	0.00278482	0.0073012	15	rs12682297	A	T
16	rs12969294	18	35186122	A	G	0.3787	-0.016	0.003	7.236e-09	16	rs12969294	A	G	-0.0186287	NA	0.00294585	2.55733e-10	16	rs12969294	A	G
17	rs12987662	2	100821548	A	C	0.3787	0.027	0.003	2.693e-24	17	rs12987662	A	C	0.021125	NA	0.00283625	9.48404e-14	17	rs12987662	A	C
18	rs13294439	9	23358875	A	C	0.5765	-0.023	0.003	2.201e-17	18	rs13294439	A	C	-0.0275183	NA	0.00281801	1.60037e-22	18	rs13294439	A	C
19	rs1402025	5	113987898	T	C	0.7481	0.017	0.003	3.415e-08	19	rs1402025	T	C	0.00565141	NA	0.00333055	0.0897281	19	rs1402025	T	C
20	rs165633	22	29880773	A	G	0.7948	-0.018	0.003	2.857e-09	20	rs165633	A	G	6.14131e-05	NA	0.00333444	0.985306	20	rs165633	A	G
21	rs17119973	14	84913111	A	G	0.3078	-0.019	0.003	3.554e-10	21	rs17119973	A	G	-0.00662107	NA	0.00318532	0.0376531	21	rs17119973	A	G
22	rs1777827	1	211613114	A	G	0.569	0.015	0.003	1.547e-08	22	rs1777827	A	G	0.00729066	NA	0.00284539	0.0103996	22	rs1777827	A	G
23	rs17824247	2	144152539	T	C	0.5802	-0.016	0.003	2.766e-09	23	rs17824247	T	C	-0.00576182	NA	0.00283141	0.0418553	23	rs17824247	T	C
24	rs1871109	9	1746016	T	G	0.5616	-0.016	0.003	4.349e-10	24	rs1871109	T	G	-0.0114012	NA	0.0027998	4.65922e-05	24	rs1871109	T	G
25	rs2245901	2	194296294	A	G	0.4216	-0.016	0.003	4.542e-09	25	rs2245901	A	G	-0.000779069	NA	0.00284182	0.783974	25	rs2245901	A	G
26	rs2431108	5	103947968	T	C	0.6325	0.016	0.003	5.274e-09	26	rs2431108	T	C	0.0114878	NA	0.00296055	0.000104356	26	rs2431108	T	C
27	rs2456973	12	56416928	A	C	0.6791	-0.02	0.003	1.064e-12	27	rs2456973	A	C	-0.0135531	NA	0.0029246	3.58512e-06	27	rs2456973	A	C
28	rs2610986	4	18037231	T	C	0.6511	-0.016	0.003	2.01e-08	28	rs2610986	T	C	-0.00304913	NA	0.00300465	0.310199	28	rs2610986	T	C
29	rs2615691	7	23402104	A	G	0.02799	-0.037	0.007	4.711e-08	29	rs2615691	A	G	-0.00520206	NA	0.00760141	0.493752	29	rs2615691	A	G
30	rs2837992	21	42620520	T	C	0.3881	0.015	0.003	3.796e-08	30	rs2837992	T	C	0.00710495	NA	0.00288535	0.0138005	30	rs2837992	T	C
31	rs2992632	1	243503764	A	T	0.6604	0.017	0.003	8.227e-09	31	rs2992632	A	T	0.00804729	NA	0.00309426	0.00930334	31	rs2992632	A	T
32	rs301800	1	8490603	T	C	0.1791	0.019	0.003	1.794e-08	32	rs301800	T	C	0.0119524	NA	0.00366881	0.00112274	32	rs301800	T	C
33	rs3101246	4	42649935	T	G	0.5821	-0.015	0.003	1.432e-08	33	rs3101246	T	G	-0.0026407	NA	0.00284279	0.352934	33	rs3101246	T	G
34	rs34072092	4	28801221	T	C	0.8694	0.024	0.004	3.912e-08	34	rs34072092	T	C	0.00744552	NA	0.00444066	0.093608	34	rs34072092	T	C
35	rs34305371	1	72733610	A	G	0.08769	0.035	0.005	3.762e-14	35	rs34305371	A	G	0.0146855	NA	0.00458921	0.00137441	35	rs34305371	A	G
36	rs4493682	5	45188024	C	G	0.2034	0.019	0.004	3.316e-08	36	rs4493682	C	G	0.00148106	NA	0.00363327	0.683539	36	rs4493682	C	G
37	rs4500960	2	162818621	T	C	0.4776	-0.016	0.003	3.753e-10	37	rs4500960	T	C	-0.00417019	NA	0.00278715	0.134596	37	rs4500960	T	C
38	rs4863692	4	140764124	T	G	0.334	0.018	0.003	1.557e-10	38	rs4863692	T	G	0.0120961	NA	0.0029644	4.49597e-05	38	rs4863692	T	G
39	rs55830725	2	237056854	A	T	0.1679	-0.022	0.004	5.368e-10	39	rs55830725	A	T	-0.0167358	NA	0.00374658	7.93722e-06	39	rs55830725	A	T
40	rs572016	12	121279083	A	G	0.4907	0.014	0.003	3.456e-08	40	rs572016	A	G	0.00332149	NA	0.00277801	0.23184	40	rs572016	A	G
41	rs61160187	5	60111579	A	G	0.6194	-0.017	0.003	3.49e-10	41	rs61160187	A	G	-0.018488	NA	0.00285096	8.89652e-11	41	rs61160187	A	G
42	rs62263923	3	85674790	A	G	0.6437	-0.016	0.003	7.007e-09	42	rs62263923	A	G	-0.00846074	NA	0.00292262	0.00379282	42	rs62263923	A	G
43	rs62379838	5	120102028	T	C	0.681	0.016	0.003	3.297e-08	43	rs62379838	T	C	0.0106346	NA	0.00302988	0.000448305	43	rs62379838	T	C
44	rs6799130	3	160847801	C	G	0.5131	-0.015	0.003	2.822e-08	44	rs6799130	C	G	-0.003843	NA	0.00278115	0.167034	44	rs6799130	C	G
45	rs7131944	12	92159557	A	T	0.7164	0.015	0.003	9.018e-09	45	rs7131944	A	T	0.00307235	NA	0.00288194	0.286392	45	rs7131944	A	T
46	rs7306755	12	123767929	A	G	0.2257	0.023	0.003	1.258e-12	46	rs7306755	A	G	0.0166612	NA	0.00345435	1.41301e-06	46	rs7306755	A	G
47	rs7767938	6	153367613	T	C	0.7705	0.017	0.003	2.437e-08	47	rs7767938	T	C	0.00564269	NA	0.00322815	0.0804712	47	rs7767938	T	C
48	rs7854982	9	124644562	T	C	0.4869	-0.015	0.003	1.294e-08	48	rs7854982	T	C	-0.0109938	NA	0.00278789	8.03462e-05	48	rs7854982	T	C
49	rs7945718	11	12748819	A	G	0.5951	0.015	0.003	1.54e-08	49	rs7945718	A	G	0.00976518	NA	0.00283493	0.000571991	49	rs7945718	A	G
50	rs7955289	12	14653667	A	T	0.6213	0.017	0.003	4.489e-10	50	rs7955289	A	T	0.00886202	NA	0.00284889	0.00186666	50	rs7955289	A	T
51	rs895606	9	88003668	A	G	0.4328	0.015	0.003	2.245e-08	51	rs895606	A	G	0.010092	NA	0.00279066	0.000298842	51	rs895606	A	G
52	rs9320913	6	98584733	A	C	0.5019	0.024	0.003	2.457e-19	52	rs9320913	A	C	0.0243276	NA	0.00278847	2.68934e-18	52	rs9320913	A	C
53	rs9537821	13	58402771	A	G	0.7631	0.024	0.003	1.5e-16	53	rs9537821	A	G	0.0122606	NA	0.0031047	7.84866e-05	53	rs9537821	A	G
Key:		significant at nominal P corrected for multiple comparisons P < .05/53=.0009)
		significant at genome wide significant P < 5e-08

## Sheet: 4. AUDIT-phenotypes
Supplementary Table 4. Description of PHESANT generated AUDIT phenotypes (Neale Lab UKBB GWAS)
				Both sexes	Both sexes	Female		Male				0		1		2		3		4		5
Question	UKB Data-Field	Description	Variable type	N Completed Samples	N Uncompleted	N Completed Samples	N Uncompleted	N Completed Samples	N Uncompleted	PHESANT transformation	Num CATS	N	f	N	f	N	f	N	f	N	f	N	f	Notes:
1	20414	Frequency of drinking alcohol	ordinal	117914	243280	66040	128134	51874	115146	CAT-ORD	5	9419	0.0798803	14905	0.126406	21373	0.181259	35708	0.302831	36509	0.309624	NA	NA	Category: 0=never; 1=monthly or less; 2=2-4 times a month; 3=2-3 times a week; 4=4 or more times a week
2	20403	Amount of alcohol drunk on a typical drinking day	ordinal	108256	252938	59472	134702	48784	118236	CAT-ORD	5	NA	NA	55172	0.509644	29764	0.274941	13097	0.120982	7094	0.0655299	3129	0.0289037	Category: 1=1-2 drinks; 2=3-4; 3=5-6; 4=7-9; 5=10 or more.
3	20416	Frequency of consuming six or more units of alcohol	ordinal	108485	252709	59630	134544	48855	118165	CAT-ORD	5	NA	NA	54081	0.498511	26597	0.245168	9675	0.0891828	14305	0.131862	3827	0.0352768	Category: 1=never; 2= less than monthly; 3=monthly; 4=weekly; 5=daily or almost daily.
4	20413	Frequency of inability to cease drinking in last year	ordinal	64973	296221	29732	164442	35241	131779	CAT-ORD	5	NA	NA	57411	0.883613	4568	0.0703061	1157	0.0178074	1256	0.0193311	581	0.00894218	Category: 1=never; 2= less than monthly; 3=monthly; 4=weekly; 5=daily or almost daily.
5	20407	Frequency of failure to fulfil normal expectations due to drinking alcohol in last year	ordinal	65054	296140	29781	164393	35273	131747	CAT-ORD	5	NA	NA	60320	0.92723	4042	0.062133	427	0.00656378	222	0.00341255	43	0.000660989	Category: 1=never; 2= less than monthly; 3=monthly; 4=weekly; 5=daily or almost daily.
6	20412	Frequency of needing morning drink of alcohol after heavy drinking session in last year	ordinal	65099	296095	29799	164375	35300	131720	CAT-ORD	5	NA	NA	64764	0.994854	217	0.00333338	35	0.000537643	42	0.000645171	41	0.00062981	Category: 1=never; 2= less than monthly; 3=monthly; 4=weekly; 5=daily or almost daily.
7	20409	Frequency of feeling guilt or remorse after drinking alcohol in last year	ordinal	65009	296185	29751	164423	35258	131762	CAT-ORD	5	NA	NA	52119	0.80172	9218	0.141796	1735	0.0266886	1426	0.0219354	511	0.00786045	Category: 1=never; 2= less than monthly; 3=monthly; 4=weekly; 5=daily or almost daily.
8	20408	Frequency of memory loss due to drinking alcohol in last year	ordinal	65029	296165	29760	164414	35269	131751	CAT-ORD	5	NA	NA	56128	0.863123	7138	0.109766	1113	0.0171154	542	0.00833474	108	0.0016608	Category: 1=never; 2= less than monthly; 3=monthly; 4=weekly; 5=daily or almost daily.
9	20411	Injured yourself or other through drinking	binary	118002	243192	66084	128090	51918	115102	CAT-SINGLE	2	5093	0.0431603	112909	0.95684	NA	NA	NA	NA	NA	NA	NA	NA	Category: 0=yes, 1=no
10	20405	Known person concerned about alcohol use	binary	117880	243314	66030	128144	51850	115170	CAT-SINGLE	2	10406	0.0882762	107474	0.911724	NA	NA	NA	NA	NA	NA	NA	NA	Category: 0=yes, 1=no
note:	Sex-specific category numbers and frequencies are not available
Source:	http://www.nealelab.is/uk-biobank/ phenotypes.both_sexes.tsv.bgz
Abbreviations:	UKBB Data-Field at http://biobank.ctsu.ox.ac.uk/crystal/index.cgi
	N Completed: number of samples (of total quality controlled (QC) UKBB samples 362,194) defined for phenotype
	PHESANT	PHEnome Scan ANalysis Tool, a software package for performing comprehensive phenome scans in UK Biobank.
	CAT-ORD	Categorical ordered
	AUDIT	Alcohol Use Disorders Identification Test
	N	Number
	f	category frequency calculated as (category N/ N Completed Samples for Both Sexes)

## Sheet: 5. MR
Supplementary Table 5. Mendelian randomization results of educational attainment on alcohol consumption and dependence
		MR RESULTS						Heterogeity test				MR-PRESSO global test		Steiger Directionality Test
OUTCOME (DATA SOURCE N)	MR Method	No. SNPs	beta	se	95% LCI	95% UCI	p value	Method	Q	Q df	Q p value	RSSobs	p value	ExposureSNP R2	Outcome SNP R2	correct causal direction	p value\
DRINKS PER WEEK (SSGAD: Karllson Linner et al 2019 UKB N = 414343)
	MR Egger	50	-0.210374	0.200366	-0.60309	0.182343	0.298999	MR Egger	203.735	48	4.37897e-21
	MR Egger intercept	50	0.00373559	0.00361232	-0.00334456	0.0108157	0.306261
	Weighted median	50	0.0221018	0.0327677	-0.042123	0.0863266	0.499994
	Inverse variance weighted	50	-0.00720664	0.0393809	-0.0843931	0.0699798	0.854799	IVW	208.274	49	1.57306e-21	219.835	<0.001	0.00643101	0.000162756	TRUE	0
	Weighted mode	50	0.0144287	0.065209	-0.113381	0.142238	0.825803
Outlier corrected
	MR Egger	47	-0.127344	0.111308	-0.345508	0.0908199	0.258645	MR Egger	60.0993	45	0.0654566
	MR Egger intercept	47	0.00289913	0.00199974	-0.00102036	0.00681861	0.154061
	Weighted median	47	0.0307622	0.0306919	-0.029394	0.0909184	0.316205
	Inverse variance weighted	47	0.0305525	0.0232416	-0.015001	0.076106	0.188657	IVW	62.9064	46	0.0493327	67.7382	0.064	0.00866685	0.000699489	TRUE	0
	Weighted mode	47	0.00956142	0.0733172	-0.13414	0.153263	0.896809
																			AUDIT Question 1: Frequency of Drinking Alcohol (Neale Lab UKB GWAS: UKB d-f 20414: N = 117914)
ALCOHOL USE BEHAVIORS (MRC-IEU GWAS Pipeline 2018)
																			AUDIT Question 2: Alcohol Drunk on a Typical Day (Neale Lab UKB GWAS: UKB d-f 20403: N = 108256)
Alcohol intake frequency (MRC-IEU N=463,010)a
	MR Egger	51	0.116989	0.288873	-0.449201	0.683179	0.687251	MR Egger	250.889	49	6.64551e-29								AUDIT Question 3: Frequency of consuming six or more units of alcohol (Neale Lab UKB GWAS: UKB d-f 20416: N = 108485)
	MR Egger Intercept	51	0.00320159	0.00525486	-0.00709792	0.0135011	0.545164							0.00722106	0.000839184	TRUE	0
	Weighted median	51	0.316132	0.0449474	0.228035	0.404229	2.0161e-12												AUDIT Question 4: Frequency of Inability to Cease Drinking Alcohol (Neale Lab UKB GWAS: UKB d-f 20413: N = 64973)
	Inverse variance weighted	51	0.289453	0.0572438	0.177256	0.401651	4.27016e-07	IVW	252.79	50	7.02564e-29	267.887	<5e-04
	Weighted mode	51	0.297786	0.0910796	0.11927	0.476302	0.00195348												AUDIT Question 5: Frequency of Failure to Fulfill Normal Expections (Neale Lab UKB GWAS: UKB d-f 20407: N = 65054)
Outlier corrected
	MR Egger	42	0.188023	0.179425	-0.163649	0.539695	0.300965	MR Egger	53.1323	40	0.0799412								AUDIT Question 6: Frequency of Needing a Morning Drink (Neale Lab UKB GWAS: UKB d-f 20412: N = 65099)
	MR Egger Intercept	42	0.00259772	0.0031941	-0.00366271	0.00885816	0.420868
	Weighted median	42	0.31693	0.0450948	0.228544	0.405316	2.09414e-12												AUDIT Question 7: Frequency of Feeling Guilt or Remorse Due to Alcohol (Neale Lab UKB GWAS: UKB d-f 20409: N = 65009)
	Inverse variance weighted	42	0.331473	0.0327624	0.267259	0.395687	4.62195e-24	IVW	54.0109	41	0.0838115	60.9884	0.135	0.00582801	0.000420933	TRUE	0
	Weighted mode	42	0.282421	0.099388	0.0876209	0.477222	0.00696232												AUDIT Question 8: Frequency of Memory Loss Due to Alcohol (Neale Lab UKB GWAS: UKB d-f 20408: N = 65029)
																			AUDIT Question 9: Ever been injured or injured someone else through drinking (Neale Lab UKB GWAS: UKB d-f 20411: N = 118002)
Average weekly spirits intake (MRC-IEU N = 326565)
	MR Egger	51	-0.172456	0.123873	-0.415246	0.070335	0.170149	MR Egger	88.3179	49	0.000489423								AUDIT Question 10: Ever had known person concerned about or recommend reduction of alcohol consumption (Neale Lab UKB GWAS: UKB d-f 20405: N = 117880)
	MR Egger Intercept	51	0.000705834	0.00225329	-0.00371062	0.00512229	0.755424							0.00722106	0.000486664	TRUE	0
	Weighted median	51	-0.165208	0.0295045	-0.223037	-0.107379	2.15091e-08
	Inverse variance weighted	51	-0.134432	0.0244644	-0.182382	-0.0864813	3.90747e-08	IVW	88.4947	50	0.000646801	99.9922	<0.001
	Weighted mode	51	-0.20634	0.0729894	-0.349399	-0.0632806	0.00673949
Outlier corrected
	MR Egger	50	-0.156251	0.103179	-0.358482	0.045981	0.136493	MR Egger	59.9592	48	0.115343
	MR Egger Intercept	50	0.000158939	0.00187936	-0.00352461	0.00384248	0.932954
	Weighted median	50	-0.170805	0.0272644	-0.224243	-0.117367	3.73401e-10
	Inverse variance weighted	50	-0.147703	0.0205283	-0.187938	-0.107467	6.24171e-13	IVW	59.9681	49	0.135476	69.8036	0.08	0.00709393	0.000429665	TRUE	0
	Weighted mode	50	-0.210959	0.0735324	-0.355083	-0.0668358	0.00606107
Average weekly beer plus cider intake (MRC-IEU N = 327634)
	MR Egger	51	-0.376508	0.128968	-0.629286	-0.123731	0.00528557	MR Egger	156.536	49	3.62488e-13
	MR Egger Intercept	51	0.00349521	0.00234597	-0.00110289	0.00809331	0.142665							0.00722106	0.00103709	TRUE	0
	Weighted median	51	-0.176257	0.0242269	-0.223742	-0.128772	3.458e-13
	Inverse variance weighted	51	-0.188216	0.0260145	-0.239205	-0.137228	4.65358e-13	IVW	163.628	50	5.39097e-14	177.128	<0.001
	Weighted mode	51	-0.243684	0.056764	-0.354942	-0.132427	8.09113e-05
Outlier corrected
	MR Egger	45	-0.3042	0.0964241	-0.493191	-0.115209	0.00292931	MR Egger	68.3629	43	0.00823088
	MR Egger Intercept	45	0.00234549	0.00176131	-0.00110668	0.00579766	0.189985
	Weighted median	45	-0.177906	0.025123	-0.227147	-0.128665	1.4271e-12
	Inverse variance weighted	45	-0.178399	0.0194927	-0.216605	-0.140194	5.58249e-20	IVW	71.1822	44	0.00585474	80.9244	0.0085	0.00637693	0.000645414	TRUE	0
	Weighted mode	45	-0.251533	0.0642143	-0.377393	-0.125673	0.000308543
Average weekly champagne plus white wine intake (MRC-IEU N = 326801)
	MR Egger	51	0.124814	0.101835	-0.0747827	0.32441	0.226189	MR Egger	65.1181	49	0.0613719
	MR Egger Intercept	51	0.00137128	0.00185239	-0.00225939	0.00500196	0.462663
	Weighted median	51	0.174727	0.0269285	0.121947	0.227507	8.66653e-11
	Inverse variance weighted	51	0.198688	0.0202023	0.159092	0.238285	7.96392e-23	IVW	65.8464	50	0.0658025	70.2683	0.143	0.00722106	0.000600035	TRUE	0
	Weighted mode	51	0.134536	0.0653181	0.00651287	0.26256	0.0446513
Average weekly red wine intake (MRC-IEU N=327,026)
	MR Egger	51	0.49024	0.135849	0.223976	0.756505	0.000721327	MR Egger	119.379	49	8.3292e-08
	MR Egger Intercept	51	-0.00465793	0.00247113	-0.00950134	0.000185483	0.0653755							0.00722106	0.000994721	TRUE	0
	Weighted median	51	0.200718	0.0280658	0.145709	0.255727	8.57036e-13
	Inverse variance weighted	51	0.239309	0.0277561	0.184907	0.293711	6.58762e-18	IVW	128.036	50	8.9948e-09	133.504	0.0005
	Weighted mode	51	0.120434	0.0657312	-0.00839893	0.249267	0.0728773
Outlier corrected
	MR Egger	46	0.294879	0.113052	0.073298	0.516461	0.0123806	MR Egger	65.1847	44	0.0206125
	MR Egger Intercept	46	-0.00164727	0.00201828	-0.00560309	0.00230856	0.418798
	Weighted median	46	0.179542	0.0291044	0.122498	0.236587	6.87593e-10
	Inverse variance weighted	46	0.20445	0.0223863	0.160573	0.248328	6.67302e-20	IVW	66.1716	45	0.0215652	69.1931	0.083	0.00640184	0.000598413	TRUE	0
	Simple mode	46	0.0888809	0.0742095	-0.0565696	0.234332	0.237303
	Weighted mode	46	0.0953593	0.0692642	-0.0403985	0.231117	0.175402
Alcohol unusally taken with meals (MRC-IEU N=235,645)
	MR Egger	51	0.174097	0.102815	-0.0274201	0.375615	0.0967461	MR Egger	168.851	49	4.41868e-15
	MR Egger intercept	51	-2.35778e-05	0.00187042	-0.00368959	0.00364244	0.989994							NA
	Weighted median	51	0.146578	0.0203803	0.106632	0.186523	6.37871e-13
	Inverse variance weighted	51	0.172827	0.0203	0.13304	0.212615	1.68482e-17	IVW	153.495	50	1.89309e-12	179.782	<5e-04
	Weighted mode	51	0.200701	0.0529993	0.0968224	0.304579	0.00041015
Outlier corrected
	MR Egger	45	0.212424	0.0831249	0.0494998	0.375349	0.0142228	MR Egger	94.0818	43	1.11925e-05
	MR Egger intercept	45	-0.00071571	0.00153082	-0.00371611	0.00228469	0.642478
	Weighted median	45	0.154421	0.0207766	0.113699	0.195143	1.06609e-13
	Inverse variance weighted	45	0.174404	0.0170667	0.140953	0.207854	1.63053e-24	IVW	94.5601	44	1.47873e-05	103.561	<0.001	NA
	Weighted mode	45	0.223487	0.0523451	0.120891	0.326084	0.00010282
ALCOHOL DEPENDENCE AND ALCOHOL USE DISORDERS IDENTIFICATION TEST (AUDIT) RESPONSES
		MR RESULTS						Heterogeity test				MR-PRESSO global test		Steiger Directionality Test
OUTCOME (DATA SOURCE N)	MR Method	No. SNPs	beta	se	95% LCI	95% UCI	p value	Method	Q	Q df	Q p value	RSSobs	p value	ExposureSNP R2	Outcome SNP R2	correct causal direction	p value\
Alcohol dependence (PGC Walters et al 2018: DSM-IV diagnosis)
	MR Egger	44	1.60743	1.13257	-0.612402	3.82726	0.163197	MR Egger	54.4802	42	0.0938469
	MR Egger intercept	44	-0.0429647	0.0208268	-0.0837851	-0.00214427	0.0453349
	Weighted median	44	-0.424473	0.317849	-1.04746	0.198511	0.181727
	Inverse variance weighted	44	-0.677925	0.244288	-1.15673	-0.19912	0.00551847	IVW	60.0006	43	0.0440612	70.1811	0.059	NA
	Weighted mode	44	-0.14793	0.63004	-1.38281	1.08695	0.815482
ALCOHOL USE DISORDERS IDENTIFICATION TEST QUESTIONS (NEALE LAB UKB GWAS 2018)
AUDIT Question 1: Frequency of Drinking Alcohol (Neale Lab UKB GWAS: UKB d-f 20414: N = 117914)
	MR Egger	45	0.280492	0.328716	-0.363791	0.924776	0.398223	MR Egger	96.7982	43	5.05994e-06
	MR Egger Intercept		-0.00152498	0.00601437	-0.0133131	0.0102632	0.801047							0.00722106	0.00104113	TRUE	0
	Weighted median	45	0.187953	0.0764255	0.0381595	0.337747	0.0139207
	Inverse variance weighted	45	0.198941	0.0671532	0.0673204	0.330561	0.00305163	IVW	96.9429	44	7.44544e-06	107.267	<5e-04						AUDIT Question 1: Frequency of Drinking Alcohol (Neale Lab UKB GWAS: UKB d-f 20414: N = 117914)
	Weighted mode	45	0.2152	0.149563	-0.0779436	0.508343	0.157267
Outlier corrected																			AUDIT Question 2: Alcohol Drunk on a Typical Day (Neale Lab UKB GWAS: UKB d-f 20403: N = 108256)
	MR Egger	41	0.46721	0.314229	-0.148679	1.0831	0.145096	MR Egger	57.302	39	0.029484
	MR Egger Intercept		-0.00494385	0.00564311	-0.0160043	0.00611665	0.386348												AUDIT Question 3: Frequency of consuming six or more units of alcohol (Neale Lab UKB GWAS: UKB d-f 20416: N = 108485)
	Weighted median	41	0.188123	0.0767416	0.0377095	0.338536	0.0142308
	Inverse variance weighted	41	0.196715	0.0582313	0.0825813	0.310848	0.000729728	IVW	58.4297	40	0.029989	66.8899	0.066	0.00652792	0.000691924	TRUE	0		AUDIT Question 4: Frequency of Inability to Cease Drinking Alcohol (Neale Lab UKB GWAS: UKB d-f 20413: N = 64973)
	Weighted mode	41	0.218789	0.14064	-0.0568661	0.494443	0.127666
																			AUDIT Question 5: Frequency of Failure to Fulfill Normal Expections (Neale Lab UKB GWAS: UKB d-f 20407: N = 65054)
AUDIT Question 2: Alcohol Drunk on a Typical Day (Neale Lab UKB GWAS: UKB d-f 20403: N = 108256)																			AUDIT Question 6: Frequency of Needing a Morning Drink (Neale Lab UKB GWAS: UKB d-f 20412: N = 65099)
	MR Egger	45	-0.220194	0.216472	-0.644479	0.20409	0.31475	MR Egger	58.5908	43	0.0567698
	MR Egger intercept	45	0.000250409	0.00396072	-0.0075126	0.00801342	0.949882												AUDIT Question 7: Frequency of Feeling Guilt or Remorse Due to Alcohol (Neale Lab UKB GWAS: UKB d-f 20409: N = 65009)
	Weighted median	45	-0.225801	0.0585727	-0.340603	-0.110998	0.000115707
	Inverse variance weighted	45	-0.206803	0.0441915	-0.293418	-0.120188	2.87293e-06	IVW	58.5962	44	0.069381	70.0863	0.0745						AUDIT Question 8: Frequency of Memory Loss Due to Alcohol (Neale Lab UKB GWAS: UKB d-f 20408: N = 65029)
	Weighted mode	45	-0.211776	0.132426	-0.471331	0.0477801	0.116934
																			AUDIT Question 9: Ever been injured or injured someone else through drinking (Neale Lab UKB GWAS: UKB d-f 20411: N = 118002)
AUDIT Question 3: Frequency of consuming six or more units of alcohol (Neale Lab UKB GWAS: UKB d-f 20416: N = 108485)																			AUDIT Question 10: Ever had known person concerned about or recommend reduction of alcohol consumption (Neale Lab UKB GWAS: UKB d-f 20405: N = 117880)
	MR Egger	45	-0.0322637	0.286945	-0.594676	0.530148	0.910999	MR Egger	82.1528	43	0.000300148
	MR Egger intercept		-0.00221999	0.00525018	-0.0125103	0.00807035	0.674518							0.00722106	0.000923742	TRUE	0
	Weighted median	45	-0.250479	0.0682972	-0.384342	-0.116617	0.000244943
	Inverse variance weighted	45	-0.150981	0.0586986	-0.26603	-0.0359315	0.0101074	IVW	82.4944	44	0.000390835	91.1947	0.001
	Weighted mode	45	-0.305047	0.109418	-0.519507	-0.0905875	0.00780534
Outlier corrected
	MR Egger	41	-0.477004	0.25385	-0.974551	0.0205425	0.0677222	MR Egger	48.5258	39	0.141044
	MR Egger intercept		0.00514551	0.00458408	-0.00383928	0.0141303	0.268524
	Weighted median	41	-0.260088	0.0687106	-0.394761	-0.125416	0.000153541
	Inverse variance weighted	41	-0.197731	0.0505395	-0.296788	-0.0986734	9.13829e-05	IVW	50.0935	40	0.131644	58.0777	0.2125	0.00660099	0.00068745	TRUE	0
	Weighted mode	41	-0.305681	0.117001	-0.535003	-0.0763605	0.0125954
AUDIT Question 4: Frequency of Inability to Cease Drinking Alcohol (Neale Lab UKB GWAS: UKB d-f 20413: N = 64973)
	MR Egger	45	-0.114167	0.165491	-0.438529	0.210196	0.493985	MR Egger	49.7804	43	0.221548
	MR Egger intercept	45	-0.00754823	0.0456785	-0.0970781	0.0819816	0.86875
	Weighted median	45	-0.0097634	0.0339325	-0.0762711	0.0567443	0.773554
	Inverse variance weighted	45	0.00195243	0.00302817	-0.00398279	0.00788765	0.522511	IVW	50.2616	44	0.239298	63.7014	0.1845	0.00722106	0.000720431	TRUE	0
	Weighted mode	45	0.00650487	0.0892178	-0.168362	0.181372	0.942208
AUDIT Question 5: Frequency of Failure to Fulfill Normal Expections (Neale Lab UKB GWAS: UKB d-f 20407: N = 65054)
	MR Egger	45	-0.102448	0.0858233	-0.270662	0.0657654	0.239135	MR Egger	46.173	43	0.34251
	MR Egger intercept	45	0.00172729	0.00157039	-0.00135068	0.00480526	0.277491
	Weighted median	45	0.00167028	0.0247088	-0.046759	0.0500995	0.946105
	Inverse variance weighted	45	-0.0100832	0.0177571	-0.0448871	0.0247207	0.570143	IVW	47.4721	44	0.33305	56.2081	0.4115	0.00722106	0.000637373	TRUE	0
	Weighted mode	45	-0.0196687	0.0448452	-0.107565	0.0682279	0.663104
AUDIT Question 6: Frequency of Needing a Morning Drink (Neale Lab UKB GWAS: UKB d-f 20412: N = 65099)
	MR Egger	45	0.0262726	0.0376817	-0.0475835	0.100129	0.489415	MR Egger	50.5776	43	0.199198
	MR Egger intercept		-0.000589899	0.000689499	-0.00194132	0.00076152	0.396991							0.00722106	0.00101795	TRUE	0
	Weighted median	45	-0.00320829	0.0104198	-0.0236311	0.0172145	0.758156
	Inverse variance weighted	45	-0.00527157	0.00775418	-0.0204698	0.00992663	0.496608	IVW	51.4386	44	0.205421	68.7153	0.088
	Weighted mode	45	-0.00483897	0.0223222	-0.0485905	0.0389125	0.829383
Outlier corrected
	MR Egger	44	0.0360122	0.0348527	-0.032299	0.104323	0.307391	MR Egger	37.9868	42	0.647744
	MR Egger intercept		-0.000837249	0.000639564	-0.00209079	0.000416297	0.19762
	Weighted median	44	-0.00479665	0.0104197	-0.0252192	0.015626	0.645269
	Inverse variance weighted	44	-0.0086185	0.00723786	-0.0228047	0.00556771	0.233751	IVW	39.7006	43	0.615194	57.0725	0.331	0.00710691	0.000851148	TRUE	0
	Weighted mode	44	-0.00489368	0.0234273	-0.0508113	0.0410239	0.835522
AUDIT Question 7: Frequency of Feeling Guilt or Remorse Due to Alcohol (Neale Lab UKB GWAS: UKB d-f 20409: N = 65009)
	MR Egger	45	0.160532	0.218306	-0.267347	0.588411	0.466116	MR Egger	74.9931	43	0.00180566
	MR Egger intercept		-0.00211054	0.00399456	-0.00993988	0.00571881	0.599971							0.00722106	0.000961627	TRUE	0
	Weighted median	45	0.0799935	0.0526311	-0.0231634	0.18315	0.128538
	Inverse variance weighted	45	0.0476735	0.0446919	-0.0399226	0.13527	0.286101	IVW	75.48	44	0.00219507	83.0012	0.01
	Weighted mode	45	0.0813591	0.0881977	-0.0915084	0.254227	0.361318
Outlier corrected
	MR Egger	43	0.125953	0.197646	-0.261434	0.513339	0.527496	MR Egger	58.2562	41	0.0391416
	MR Egger intercept		-0.000961531	0.00362798	-0.00807237	0.00614931	0.792313
	Weighted median	43	0.101667	0.0535536	-0.00329772	0.206632	0.0576405
	Inverse variance weighted	43	0.0747329	0.0409541	-0.00553715	0.155003	0.0680318	IVW	58.356	42	0.0479323	65.8015	0.1045	0.00698492	0.000792045	TRUE	0
	Weighted mode	43	0.0872781	0.0953753	-0.0996576	0.274214	0.365363
AUDIT Question 8: Frequency of Memory Loss Due to Alcohol (Neale Lab UKB GWAS: UKB d-f 20408: N = 65029)
	MR Egger	45	-0.0184546	0.168234	-0.348193	0.311284	0.913161	MR Egger	87.2873	43	7.5988e-05
	MR Egger intercept		-0.00150651	0.00307833	-0.00754003	0.00452702	0.627052							0.00722106	0.0014	TRUE	0
	Weighted median	45	-0.0839556	0.0391723	-0.160733	-0.0071779	0.0320939
	Inverse variance weighted	45	-0.0990137	0.0344242	-0.166485	-0.0315423	0.00402388	IVW	87.7734	44	9.74394e-05	112.914	<5e-04
	Weighted mode	45	-0.0268749	0.0842773	-0.192058	0.138309	0.751322
Outlier corrected
	MR Egger	44	-0.0201988	0.156202	-0.326354	0.285956	0.897728	MR Egger	73.497	42	0.00188612
	MR Egger intercept		-0.00173416	0.00285929	-0.00733837	0.00387006	0.547449
	Weighted median	44	-0.0876574	0.0397243	-0.165517	-0.00979782	0.0273388
	Inverse variance weighted	44	-0.112846	0.0323797	-0.17631	-0.0493818	0.000491984	IVW	74.1407	43	0.00221276	100.042	<5e-04	0.00707464	0.00129209	TRUE	0
	Weighted mode	44	-0.0182651	0.0853878	-0.185625	0.149095	0.83163
AUDIT Question 9: Ever been injured or injured someone else through drinking (Neale Lab UKB GWAS: UKB d-f 20411: N = 118002)
	MR Egger	45	-0.0210398	0.0405196	-0.100458	0.0583787	0.606249	MR Egger	55.8931	43	0.0898248
	MR Egger intercept		0.000674753	0.000741374	-0.000778341	0.00212785	0.367823
	Weighted median	45	0.00549671	0.010648	-0.0153733	0.0263667	0.6057
	Inverse variance weighted	45	0.0150438	0.00835121	-0.0013246	0.0314121	0.0716416	IVW	56.9698	44	0.0908202	63.3233	0.18	0.00722106	0.000540764	TRUE	0
	Weighted mode	45	-0.0152723	0.0238721	-0.0620615	0.0315169	0.525648
AUDIT Question 10: Ever had known person concerned about or recommend reduction of alcohol consumption (Neale Lab UKB GWAS: UKB d-f 20405: N = 117880)
	MR Egger	45	-0.00375019	0.0611498	-0.123604	0.116104	0.951382	MR Egger	65.4864	43	0.0151331
	MR Egger intercept		4.06109e-05	0.00111885	-0.00215233	0.00223355	0.971213
	Weighted median	45	0.000894156	0.0162494	-0.0309546	0.0327429	0.956117
	Inverse variance weighted	45	-0.00157846	0.0124837	-0.0260465	0.0228896	0.899382	IVW	65.4884	44	0.0194044	78.0208	0.017	0.00722106	0.000637957	TRUE	0
	Weighted mode	45	-0.000484324	0.0409737	-0.0807928	0.0798241	0.990622
Note a: Effect is expressed as increase in alcohol intake frequency (from never to daily or almost daily) per unit SD increase in educational attainment (years of schooling; SD=3.61 years)
Note b: "Outlier corrected" refers to Statistical Methods: outlier variants identified by MR-PRESSO tests were removed, then Two-Sample MR repeated.
ABBREVIATIONS
beta	effect estimate
se	standard error of effect
p	p value of effect estimate
eaf	effect allele frequency
OR	odds ratio
lci	lower bound confidence interval
uci	upper bound confidence interval
Heterogeneity Test:
Q	Cochran's Q statistic
Q df	degrees of freedom of Cochran's Q
Q pval	p value of Cochran's Q
Consortiums/ GWAS Data Sources:
SSGAC	Social Sciences Genetic Association Consortium
MRC-IEU	MRC Integrative Epidemiology Unit (University of Bristol, UK): MRC-IEU UKBB GWAS Pipeline
UKB	UK Biobank
PGC	Psychiatric Genomics Consortium
ICC	International Cannabis Consortium
NEALE LAB	Neale Lab UKBB GWAS

## Sheet: 6A. MR-EA|Income-Alcohol use
Supplementary Table 6A. Mendelian randomization results of educational attainment on alcohol use accounting for income
		MR RESULTS						Heterogeity test				MR-PRESSO global test		Steiger Directionality Test
OUTCOME (DATA SOURCE N)	MR Method	No. SNPs	beta	se	95% LCI	95% UCI	p value	Method	Q	Q df	Q p value	RSSobs	p value	ExposureSNP R2	Outcome SNP R2	correct causal direction	p value\
DRINKS PER WEEK (SSGAD: Karllson Linner et al 2019 UKB N=414,343)
	MR Egger	47	-0.127344	0.111308	-0.345508	0.0908199	0.258645	MR Egger	60.0993	45	0.0654566
	MR Egger intercept	47	0.00289913	0.00199974	-0.00102036	0.00681861	0.154061
	Weighted median	47	0.0307622	0.0306919	-0.029394	0.0909184	0.316205
	Inverse variance weighted	47	0.0305525	0.0232416	-0.015001	0.076106	0.188657	IVW	62.9064	46	0.0493327	67.7382	0.064	0.00866685	0.000699489	TRUE	0
	Weighted mode	47	0.00956142	0.0733172	-0.13414	0.153263	0.896809
Income removed	MR Egger	20	-0.0417566	0.220889	-0.4747	0.391187	0.852178	MR Egger	20.566	18	0.301874
	Weighted median	20	0.0529478	0.0492139	-0.0435115	0.149407	0.281985
	Inverse variance weighted	20	0.0576774	0.0347169	-0.0103678	0.125723	0.0966405	IVW	20.8036	19	0.347754	24.3581	0.4005	0.00247154	6.29079e-05	TRUE	0
	Weighted mode	20	0.0565368	0.0866861	-0.113368	0.226442	0.522084
	MR Egger intercept		0.00168691	0.0036988	-0.00556274	0.00893657	0.653795
ALCOHOL USE BEHAVIORS (MRC-IEU GWAS Pipeline 2018)
Alcohol intake frequency (MRC-IEU N=463,010)a
	MR Egger	42	0.188023	0.179425	-0.163649	0.539695	0.300965	MR Egger	53.1323	40	0.0799412
	MR Egger Intercept	42	0.00259772	0.0031941	-0.00366271	0.00885816	0.420868
	Weighted median	42	0.31693	0.0450948	0.228544	0.405316	2.09414e-12
	Inverse variance weighted	42	0.331473	0.0327624	0.267259	0.395687	4.62195e-24	IVW	54.0109	41	0.0838115	60.9884	0.135	0.00582801	0.000420933	TRUE	0
	Weighted mode	42	0.282421	0.099388	0.0876209	0.477222	0.00696232
Income removed	MR Egger	20	0.404758	0.28199	-0.147943	0.957459	0.168334	MR Egger	12.6128	18	0.814042
	Weighted median	20	0.309254	0.0647502	0.182343	0.436164	1.78723e-06
	Inverse variance weighted	20	0.325705	0.0457974	0.235942	0.415468	1.14476e-12	IVW	19.4999	19	0.425215	25.8483	0.423	0.00247154	0.000166644	TRUE	0
	Weighted mode	20	0.280976	0.120741	0.0443228	0.517629	0.0311695
	MR Egger intercept		0.0123894	0.00472097	0.00313627	0.0216425	0.0171958
Average weekly spirits intake (MRC-IEU N= 326,565)
	MR Egger	50	-0.156251	0.103179	-0.358482	0.045981	0.136493	MR Egger	59.9592	48	0.115343
	MR Egger Intercept	50	0.000158939	0.00187936	-0.00352461	0.00384248	0.932954
	Weighted median	50	-0.170805	0.0272644	-0.224243	-0.117367	3.73401e-10
	Inverse variance weighted	50	-0.147703	0.0205283	-0.187938	-0.107467	6.24171e-13	IVW	59.9681	49	0.135476	69.8036	0.08	0.00709393	0.000429665	TRUE	0
	Weighted mode	50	-0.210959	0.0735324	-0.355083	-0.0668358	0.00606107
Income removed	MR Egger	26	-0.265382	0.134162	-0.528339	-0.0024256	0.0595099	MR Egger	22.2877	24	0.562099
	Weighted median	26	-0.189998	0.0408997	-0.270162	-0.109835	3.39303e-06
	Inverse variance weighted	26	-0.172171	0.0278025	-0.226664	-0.117678	5.91716e-10	IVW	22.7921	25	0.589704	30.5052	0.4875	0.00328962	0.000239153	TRUE	0
	Weighted mode	26	-0.207448	0.0750962	-0.354636	-0.0602593	0.0106023
	MR Egger intercept		0.00165679	0.0023329	-0.00291568	0.00622927	0.484432
Average weekly beer plus cider intake (MRC-IEU N= 327,634)
	MR Egger	45	-0.3042	0.0964241	-0.493191	-0.115209	0.00292931	MR Egger	68.3629	43	0.00823088
	MR Egger Intercept	45	0.00234549	0.00176131	-0.00110668	0.00579766	0.189985
	Weighted median	45	-0.177906	0.025123	-0.227147	-0.128665	1.4271e-12
	Inverse variance weighted	45	-0.178399	0.0194927	-0.216605	-0.140194	5.58249e-20	IVW	71.1822	44	0.00585474	80.9244	0.0085	0.00637693	0.000645414	TRUE	0
	Weighted mode	45	-0.251533	0.0642143	-0.377393	-0.125673	0.000308543
Income removed	MR Egger	24	-0.289781	0.11548	-0.516122	-0.0634412	0.0199543	MR Egger	26.1687	22	0.244509
	Weighted median	24	-0.152574	0.0353594	-0.221878	-0.0832693	1.59645e-05
	Inverse variance weighted	24	-0.174384	0.0244893	-0.222384	-0.126385	1.07277e-12	IVW	27.4123	23	0.238823	36.4308	0.171	0.00309733	0.00028258	TRUE	0
	Weighted mode	24	-0.0669214	0.0829375	-0.229479	0.0956361	0.427996
	MR Egger intercept		0.00209724	0.0020511	-0.00192292	0.0061174	0.31766
Average weekly champagne plus white wine intake (MRC-IEU N=326,801)
	MR Egger	51	0.124814	0.101835	-0.0747827	0.32441	0.226189	MR Egger	65.1181	49	0.0613719
	MR Egger Intercept	51	0.00137128	0.00185239	-0.00225939	0.00500196	0.462663
	Weighted median	51	0.174727	0.0269285	0.121947	0.227507	8.66653e-11
	Inverse variance weighted	51	0.198688	0.0202023	0.159092	0.238285	7.96392e-23	IVW	65.8464	50	0.0658025	70.2683	0.143	0.00722106	0.000600035	TRUE	0
	Weighted mode	51	0.134536	0.0653181	0.00651287	0.26256	0.0446513
Income removed	MR Egger	31	0.284597	0.1567	-0.0225342	0.591729	0.079692	MR Egger	32.9761	29	0.278703
	Weighted median	31	0.178011	0.0373093	0.104885	0.251138	1.83097e-06
	Inverse variance weighted	31	0.216552	0.0255741	0.166427	0.266678	2.50432e-17	IVW	33.1966	30	0.314075	35.9581	0.4615	0.00380139	0.000352894	TRUE	0
	Weighted mode	31	0.134201	0.0801409	-0.0228754	0.291277	0.104416
	MR Egger intercept		-0.00118694	0.0026957	-0.00647051	0.00409664	0.66298
Average weekly red wine intake (MRC-IEU N=327,026)
	MR Egger	46	0.294879	0.113052	0.073298	0.516461	0.0123806	MR Egger	65.1847	44	0.0206125
	MR Egger Intercept	46	-0.00164727	0.00201828	-0.00560309	0.00230856	0.418798
	Weighted median	46	0.179542	0.0291044	0.122498	0.236587	6.87593e-10
	Inverse variance weighted	46	0.20445	0.0223863	0.160573	0.248328	6.67302e-20	IVW	66.1716	45	0.0215652	69.1931	0.083	0.00640184	0.000598413	TRUE	0
	Weighted mode	46	0.0953593	0.0692642	-0.0403985	0.231117	0.175402
Income removed	MR Egger	26	0.108517	0.152933	-0.191233	0.408266	0.484809	MR Egger	31.8739	24	0.130152
	Weighted median	26	0.090077	0.0371102	0.017341	0.162813	0.0152123
	Inverse variance weighted	26	0.122896	0.0298338	0.0644222	0.181371	3.79908e-05	IVW	31.8861	25	0.161334	35.8608	0.218	0.0032452	0.000184459	TRUE	0
	Weighted mode	26	0.0719436	0.0679867	-0.0613103	0.205198	0.300082
	MR Egger intercept		0.000251888	0.00262526	-0.00489363	0.00539741	0.924359
Alcohol unusally taken with meals (MRC-IEU N=235,645)
	MR Egger	45	0.212424	0.0831249	0.0494998	0.375349	0.0142228	MR Egger	94.0818	43	1.11925e-05
	MR Egger intercept	45	-0.00071571	0.00153082	-0.00371611	0.00228469	0.642478
	Weighted median	45	0.154421	0.0207766	0.113699	0.195143	1.06609e-13
	Inverse variance weighted	45	0.174404	0.0170667	0.140953	0.207854	1.63053e-24	IVW	94.5601	44	1.47873e-05	103.561	<0.001
	Weighted mode	45	0.223487	0.0523451	0.120891	0.326084	0.00010282
Income removed	MR Egger	24	0.107576	0.102038	-0.0924172	0.30757	0.303195	MR Egger	35.7844	22	0.0320207
	Weighted median	24	0.167945	0.0278135	0.11343	0.22246	1.558e-09
	Inverse variance weighted	24	0.153127	0.0216202	0.110752	0.195503	1.41488e-12	IVW	36.1244	23	0.0400631	42.4917	0.074	0.00309743	0.00049681	TRUE	0
	Weighted mode	24	0.215055	0.0634453	0.0907021	0.339408	0.00252118
	MR Egger intercept		0.000826072	0.00180694	-0.00271553	0.00436767	0.652034
Note a: Effect is expressed as increase in alcohol intake frequency (from never to daily or almost daily) per unit SD increase in educational attainment (years of schooling; SD=3.61 years)
Note b: "Outlier corrected" refers to Statistical Methods: outlier variants identified by MR-PRESSO tests were removed, then Two-Sample MR repeated. Only outlier corrected values are reported for the alternative instrument sets (EA and EA accounting for income).
ABBREVIATIONS
beta	effect estimate
se	standard error of effect
p	p value of effect estimate
eaf	effect allele frequency
OR	odds ratio
lci	lower bound confidence interval
uci	upper bound confidence interval
Heerogeneity Test:
Q	Cochran's Q statistic
Q df	degrees of freedom of Cochran's Q
Q pval	p value of Cochran's Q
Consortiums/ GWAS Data Sources:
SSGAC	Social Sciences Genetic Association Consortium
MRC-IEU	MRC Integrative Epidemiology Unit (University of Bristol, UK): MRC-IEU GWAS Pipeline
UKB or UKBB	UK Biobank
PGC	Psychiatric Genomics Consortium
NEALE LAB	Neale Lab UKBB GWAS

## Sheet: 6B. MR-Sex-specific-Use
Supplementary Table 6B. Sex-specific Mendelian randomization results of educational attainment on sex-specific alcohol use
		MR RESULTS						Heterogeity test				MR-PRESSO global test		Steiger Directionality Test
OUTCOME (DATA SOURCE N)	MR Method	No. SNPs	beta	se	95% LCI	95% UCI	p value	Method	Q	Q df	Q p value	RSSobs	p value	ExposureSNP R2	Outcome SNP R2	correct causal direction	p value\
DRINKS PER WEEK (SSGAC: Karlsson Linner et al 2019:UKB N=414343)
Female	MR Egger	GWAS NA
	Weighted median
	Inverse variance weighted
	Simple ode
	Weighted mode
	MR Egger intercept
Male	MR Egger	GWAS NA
	Weighted median
	Inverse variance weighted
	Simple ode
	Weighted mode
	MR Egger intercept
ALCOHOL USE BEHAVIORS: FROM NEALE LAB UKB GWAS
Alcohol intake frequency (Neale Lab UKB GWAS : UKB d-f: 1558: N male = 166793; N female = 193933)
Female	MR Egger	40	0.31392	0.325795	-0.324638	0.952479	0.341363	MR Egger	71.5581	38	0.000801323
	Weighted median	40	0.519451	0.072721	0.376918	0.661985	9.12673e-13										0
	Inverse variance weighted	40	0.482246	0.0625046	0.359736	0.604755	1.20646e-14	IVW	72.0804	39	0.00099345	82.1606	0.0055	0.00648531	0.0010202	TRUE	0
	Weighted mode	40	0.607606	0.187462	0.240181	0.975031	0.00243837
	MR Egger intercept		-0.00311571	0.00591633	-0.0147117	0.0084803	0.601512
Alcohol intake frequency (Neale Lab UKB GWAS : N=463010)
Male	MR Egger	39	0.458174	0.268698	-0.0684741	0.984823	0.0965477	MR Egger	47.5049	37	0.115547
	Weighted median	39	0.333927	0.0696853	0.197344	0.470511	1.6518e-06
	Inverse variance weighted	39	0.316889	0.0513552	0.216233	0.417545	6.80612e-10	IVW	47.8736	38	0.1309	59.565	0.1725	0.00645261	0.000643877	TRUE	0
	Weighted mode	39	0.339086	0.1437	0.0574335	0.620738	0.0235303
	MR Egger intercept		-0.00263207	0.00491164	-0.0122589	0.00699475	0.595245
Average weekly spirits intake (Neale Lab UKB GWAS : UKB d-f: 1558: N male = 131972; N female = 125454)
Female	MR Egger	44	-0.312719	0.168287	-0.642563	0.0171237	0.0701521	MR Egger	53.8642	42	0.103712
	Weighted median	44	-0.218723	0.0473375	-0.311505	-0.125942	3.82804e-06
	Inverse variance weighted	44	-0.218122	0.0346137	-0.285965	-0.150279	2.94581e-10	IVW	54.2876	43	0.116042	73.9633	0.0455	0.00710691	0.000952505	TRUE	0
	Weighted mode	44	-0.281531	0.127905	-0.532224	-0.0308374	0.0331463
	MR Egger intercept		0.00177354	0.00308656	-0.00427612	0.00782321	0.568626
Male	MR Egger	43	-0.131844	0.151041	-0.427885	0.164197	0.387802	MR Egger	36.9636	41	0.650603
	Weighted median	43	-0.0667022	0.046319	-0.157487	0.0240831	0.14985
	Inverse variance weighted	43	-0.0841759	0.0315577	-0.146029	-0.0223229	0.00764479	IVW	37.0678	42	0.686954	63.8548	0.1375	0.00697285	0.000585348	TRUE	0
	Weighted mode	43	-0.0749326	0.0964324	-0.26394	0.114075	0.441485
	MR Egger intercept		0.000890807	0.00276032	-0.00451943	0.00630104	0.748549
Average weekly beer plus cider intake (Neale Lab UKB GWAS : UKB d-f: 1558: N male = 132414; N female = 125842)
Female	MR Egger	43	0.00905787	0.122502	-0.231047	0.249163	0.941417	MR Egger	59.5467	41	0.0305394
	Weighted median	43	-0.115803	0.0321771	-0.178871	-0.0527364	0.000319513
	Inverse variance weighted	43	-0.114983	0.025385	-0.164737	-0.065228	5.91094e-06	IVW	61.1025	42	0.0285384	76.1837	0.019	0.00697103	0.000830789	TRUE	0
	Weighted mode	43	-0.122786	0.0615054	-0.243337	-0.00223548	0.0524058
	MR Egger intercept		-0.00233295	0.00225409	-0.00675097	0.00208508	0.306743
Male	MR Egger	43	-0.482395	0.186438	-0.847813	-0.116977	0.0133127	MR Egger	79.7864	41	0.000271361
	Weighted median	43	-0.242849	0.0445911	-0.330247	-0.15545	5.14766e-08
	Inverse variance weighted	43	-0.245514	0.0384698	-0.320915	-0.170113	1.74788e-10	IVW	83.0653	42	0.000163558	101.533	0.0005	0.00681744	0.0013059	TRUE	0
	Weighted mode	43	-0.169545	0.0811353	-0.32857	-0.0105195	0.0427438
	MR Egger intercept		0.00439597	0.0033866	-0.00224178	0.0110337	0.201527
Average weekly champagne plus white wine intake (Neale Lab UKB GWAS : UKB d-f: 1558: N male = 132035; N female = 125588)
Female	MR Egger	44	0.105128	0.163061	-0.214472	0.424729	0.522618	MR Egger	50.4817	42	0.173287
	Weighted median	44	0.13612	0.0458867	0.0461818	0.226058	0.00301278
	Inverse variance weighted	44	0.195141	0.0335428	0.129397	0.260885	5.9668e-09	IVW	50.8644	43	0.191556	59.7603	0.286	0.00710075	0.0007905	TRUE	0
	Weighted mode	44	0.124186	0.0845138	-0.0414608	0.289833	0.148998
	MR Egger intercept		0.00168788	0.00299119	-0.00417486	0.00755062	0.575562
Male	MR Egger	45	0.226358	0.153321	-0.0741503	0.526866	0.147131	MR Egger	52.105	43	0.160899
	Weighted median	45	0.209846	0.0434038	0.124775	0.294918	1.33313e-06
	Inverse variance weighted	45	0.205019	0.0312226	0.143823	0.266215	5.15597e-11	IVW	52.1295	44	0.18715	60.4185	0.322	0.00722106	0.000891936	TRUE	0
	Weighted mode	45	0.239877	0.102985	0.0380259	0.441727	0.0245012
	MR Egger intercept		-0.000398833	0.00280415	-0.00589496	0.00509729	0.887563
Average weekly red wine intake (Neale Lab UKB GWAS : UKB d-f: 1558: N male = 132074; N female = 125699)
Female	MR Egger	44	0.326398	0.166604	-0.000145401	0.652942	0.0567583	MR Egger	56.1989	42	0.0702967
	Weighted median	44	0.16805	0.0449858	0.0798775	0.256222	0.000187256
	Inverse variance weighted	44	0.160958	0.0342487	0.0938303	0.228085	2.60583e-06	IVW	57.5765	43	0.0677359	68.1774	0.104	0.00704951	0.000775491	TRUE	0
	Weighted mode	44	0.195106	0.0898909	0.0189203	0.371292	0.0355383
	MR Egger intercept		-0.00307599	0.00303151	-0.00901775	0.00286577	0.316072
Male	MR Egger	44	0.520382	0.149708	0.226955	0.813809	0.00119612	MR Egger	46.6834	42	0.285926
	Weighted median	44	0.252328	0.04604	0.16209	0.342566	4.2382e-08
	Inverse variance weighted	44	0.262095	0.0317277	0.199909	0.324282	1.4475e-16	IVW	50.1399	43	0.211268	62.1696	0.271	0.00709998	0.00112993	TRUE	0
	Weighted mode	44	0.182772	0.0933827	-0.000257751	0.365803	0.056831
	MR Egger intercept		-0.00481704	0.00273162	-0.010171	0.000536933	0.0851009
Alcohol usually taken with meals (Neale Lab UKB GWAS : UKB d-f: 1558: N male = 88894; N female = 95822)
Female	MR Egger	43	0.107769	0.10073	-0.0896612	0.305199	0.290931	MR Egger	62.1576	41	0.0180773
	Weighted median	43	0.125071	0.0275815	0.0710115	0.179131	5.77119e-06
	Inverse variance weighted	43	0.132178	0.0208919	0.0912296	0.173126	2.50374e-10	IVW	62.2507	42	0.0227523	76.857	0.0195	0.00685459	0.0013376	TRUE	0
	Weighted mode	43	0.0976636	0.0599537	-0.0198457	0.215173	0.110796
	MR Egger intercept		0.000458064	0.00184826	-0.00316454	0.00408066	0.8055
Male	MR Egger	41	0.367874	0.145242	0.0831993	0.652549	0.0154495	MR Egger	79.0265	39	0.000156785
	Weighted median	41	0.237117	0.0346323	0.169238	0.304996	7.55721e-12
	Inverse variance weighted	41	0.245618	0.0303234	0.186185	0.305052	5.49704e-16	IVW	80.528	40	0.000152639	92.6664	0.002	0.00661643	0.00260485	TRUE	1.77636e-15
	Weighted mode	41	0.257505	0.0710616	0.118224	0.396785	0.000810251
	MR Egger intercept		-0.00228293	0.00265201	-0.00748088	0.00291501	0.394592
Note a: EA instruments were extracted from combined sex EA GWAS; outcomes were extracted from sex-specific alcohol use and dependence GWASs
Note b: Effect is expressed as increase in alcohol intake frequency (from never to daily or almost daily) per unit SD increase in educational attainment (years of schooling; SD=3.61 years)
Note c: Sex-specific results are "Outlier corrected". "Outlier corrected" refers to Statistical Methods: outlier variants identified by MR-PRESSO tests were removed, then Two-Sample MR repeated.
ABBREVIATIONS
UKB d-f	UK Biobank data-field no.
beta	effect estimate
se	standard error of effect
p	p value of effect estimate
eaf	effect allele frequency
OR	odds ratio
lci	lower bound confidence interval
uci	upper bound confidence interval
Heterogeneity Test:
Q	Cochran's Q statistic
Q df	degrees of freedom of Cochran's Q
Q pval	p value of Cochran's Q
Consortiums/ GWAS Data Sources:
SSGAC	Social Sciences Genetic Association Consortium
MRC-IEU	MRC Integrative Epidemiology Unit (University of Bristol, UK)
UKB	UK Biobank
PGC	Psychiatric Genomics Consortium
ICC	International Cannabis Consortium
NEALE LAB	Neale Lab UKBB GWAS

## Sheet: 7A. MR-EA|Income-AD-AUDIT
Supplementary Table 7A. Mendelian randomization results of educational attainment on alcohol dependence and AUDIT accounting for income
ALCOHOL DEPENDENCE AND ALCOHOL USE DISORDERS IDENTIFICATION TEST (AUDIT) RESPONSES
		MR RESULTS						Heterogeity test				MR-PRESSO global test		Steiger Directionality Test
OUTCOME (DATA SOURCE N)	MR Method	No. SNPs	beta	se	95% LCI	95% UCI	p value	Method	Q	Q df	Q p value	RSSobs	p value	ExposureSNP R2	Outcome SNP R2	correct causal direction	p value\
Alcohol dependence (PGC Walters et al 2018: DSM-IV diagnosis)
	MR Egger	44	1.60743	1.13257	-0.612402	3.82726	0.163197	MR Egger	54.4802	42	0.0938469
	MR Egger intercept	44	-0.0429647	0.0208268	-0.0837851	-0.00214427	0.0453349
	Weighted median	44	-0.424473	0.317849	-1.04746	0.198511	0.181727
	Inverse variance weighted	44	-0.677925	0.244288	-1.15673	-0.19912	0.00551847	IVW	60.0006	43	0.0440612	70.1811	0.059	NA
	Weighted mode	44	-0.14793	0.63004	-1.38281	1.08695	0.815482
Income removed	MR Egger	24	0.272267	1.69384	-3.04767	3.5922	0.873766	MR Egger	30.4352	22	0.108265
	Weighted median	24	-0.887234	0.450151	-1.76953	-0.00493912	0.0487271
	Inverse variance weighted	24	-0.720559	0.357281	-1.42083	-0.0202891	0.0437177	IVW	30.9333	23	0.124441	40.6121	0.12	0.00353784	0.00259508	TRUE	0.29291
	Weighted mode	24	-1.40832	0.811419	-2.9987	0.18206	0.0960103
	MR Egger intercept		-0.017792	0.0296519	-0.0759097	0.0403257	0.554618
AUDIT Question 1: Frequency of Drinking Alcohol (Neale Lab UKB GWAS: UKB d-f 20414: N = 117914)
	MR Egger	41	0.46721	0.314229	-0.148679	1.0831	0.145096	MR Egger	57.302	39	0.029484
	MR Egger Intercept		-0.00494385	0.00564311	-0.0160043	0.00611665	0.386348
	Weighted median	41	0.188123	0.0767416	0.0377095	0.338536	0.0142308
	Inverse variance weighted	41	0.196715	0.0582313	0.0825813	0.310848	0.000729728	IVW	58.4297	40	0.029989	66.8899	0.066	0.00652792	0.000691924	TRUE	0
	Weighted mode	41	0.218789	0.14064	-0.0568661	0.494443	0.127666
Income removed	MR Egger	20	0.349297	0.613871	-0.853891	1.55248	0.576384	MR Egger	32.3879	18	0.0197716
	Weighted median	20	0.186479	0.125224	-0.0589596	0.431918	0.136444
	Inverse variance weighted	20	0.171956	0.099669	-0.0233947	0.367308	0.0844779	IVW	32.5424	19	0.027129	40.4953	0.0435	0.0029483	0.000361835	TRUE	0
	Weighted mode	20	-0.211871	0.280955	-0.762543	0.338802	0.460029
	MR Egger intercept		-0.00303809	0.0103698	-0.023363	0.0172868	0.772893
AUDIT Question 2: Alcohol Drunk on a Typical Day (Neale Lab UKB GWAS: UKB d-f 20403: N = 108256)
	MR Egger	45	-0.220194	0.216472	-0.644479	0.20409	0.31475	MR Egger	58.5908	43	0.0567698
	MR Egger intercept	45	0.000250409	0.00396072	-0.0075126	0.00801342	0.949882
	Weighted median	45	-0.225801	0.0585727	-0.340603	-0.110998	0.000115707
	Inverse variance weighted	45	-0.206803	0.0441915	-0.293418	-0.120188	2.87293e-06	IVW	58.5962	44	0.069381	70.0863	0.0745
	Weighted mode	45	-0.211776	0.132426	-0.471331	0.0477801	0.116934
Income removed	MR Egger	24	-0.142573	0.294262	-0.719326	0.434181	0.632813	MR Egger	27.7261	22	0.184936
	Weighted median	24	-0.161587	0.0835571	-0.325359	0.0021852	0.0531318
	Inverse variance weighted	24	-0.193318	0.0625109	-0.315839	-0.0707962	0.0019845	IVW	27.7655	23	0.22478	38.5249	0.1815	0.00353784	0.000414175	TRUE	0
	Weighted mode	24	-0.047589	0.210794	-0.460746	0.365568	0.823382
	MR Egger intercept		-0.000914958	0.00517922	-0.0110662	0.00923631	0.861392
AUDIT Question 3: Frequency of consuming six or more units of alcohol (Neale Lab UKB GWAS: UKB d-f 20416: N = 108485)
	MR Egger	41	-0.477004	0.25385	-0.974551	0.0205425	0.0677222	MR Egger	48.5258	39	0.141044
	MR Egger intercept		0.00514551	0.00458408	-0.00383928	0.0141303	0.268524
	Weighted median	41	-0.260088	0.0687106	-0.394761	-0.125416	0.000153541
	Inverse variance weighted	41	-0.197731	0.0505395	-0.296788	-0.0986734	9.13829e-05	IVW	50.0935	40	0.131644	58.0777	0.2125	0.00660099	0.00068745	TRUE	0
	Weighted mode	41	-0.305681	0.117001	-0.535003	-0.0763605	0.0125954
Income removed	MR Egger	23	-0.398206	0.364149	-1.11194	0.315527	0.286549	MR Egger	25.9368	21	0.208868
	Weighted median	23	-0.246459	0.0944874	-0.431654	-0.0612636	0.00909723
	Inverse variance weighted	23	-0.139514	0.071173	-0.279013	-1.492e-05	0.0499712	IVW	26.5855	22	0.227395	32.6886	0.3665	0.00343628	0.000311626	TRUE	0
	Weighted mode	23	-0.330547	0.193861	-0.710515	0.049421	0.102264
	MR Egger intercept		0.00458595	0.00632817	-0.00781725	0.0169892	0.476641
AUDIT Question 4: Frequency of Inability to Cease Drinking Alcohol (Neale Lab UKB GWAS: UKB d-f 20413: N = 64973)
	MR Egger	45	-0.114167	0.165491	-0.438529	0.210196	0.493985	MR Egger	49.7804	43	0.221548
	MR Egger intercept	45	-0.00754823	0.0456785	-0.0970781	0.0819816	0.86875
	Weighted median	45	-0.0097634	0.0339325	-0.0762711	0.0567443	0.773554
	Inverse variance weighted	45	0.00195243	0.00302817	-0.00398279	0.00788765	0.522511	IVW	50.2616	44	0.239298	63.7014	0.1845	0.00722106	0.000720431	TRUE	0
	Weighted mode	45	0.00650487	0.0892178	-0.168362	0.181372	0.942208
Income removed	MR Egger	24	-0.0206344	0.247546	-0.505825	0.464556	0.934323	MR Egger	28.486	22	0.16013
	Weighted median	24	-0.022984	0.0725745	-0.16523	0.119262	0.751475
	Inverse variance weighted	24	-0.00404743	0.0525033	-0.106954	0.0988591	0.938553	IVW	28.4921	23	0.197744	41.692	0.093	0.00353784	0.000599045	TRUE	6.66134e-16
	Weighted mode	24	0.056076	0.144987	-0.228098	0.34025	0.702485
	MR Egger intercept		0.000299073	0.00435723	-0.0082411	0.00883924	0.945897
AUDIT Question 5: Frequency of Failure to Fulfill Normal Expections (Neale Lab UKB GWAS: UKB d-f 20407: N = 65054)
	MR Egger	45	-0.102448	0.0858233	-0.270662	0.0657654	0.239135	MR Egger	46.173	43	0.34251
	MR Egger intercept	45	0.00172729	0.00157039	-0.00135068	0.00480526	0.277491
	Weighted median	45	0.00167028	0.0247088	-0.046759	0.0500995	0.946105
	Inverse variance weighted	45	-0.0100832	0.0177571	-0.0448871	0.0247207	0.570143	IVW	47.4721	44	0.33305	56.2081	0.4115	0.00722106	0.000637373	TRUE	0
	Weighted mode	45	-0.0196687	0.0448452	-0.107565	0.0682279	0.663104
Income removed	MR Egger	22	-0.0904388	0.117146	-0.320045	0.139167	0.448318	MR Egger	19.0505	22	0.642209
	Weighted median	22	0.00141335	0.0358981	-0.0689468	0.0717735	0.968594
	Inverse variance weighted	22	-0.0211818	0.0254007	-0.0709671	0.0286035	0.404333	IVW	19.4172	23	0.676759	27.7672	0.6355	0.00353784	0.000399523	TRUE	0
	Weighted mode	22	0.0144469	0.0691934	-0.121172	0.150066	0.83645
	MR Egger intercept		0.00124873	0.00206193	-0.00279266	0.00529012	0.550971
AUDIT Question 6: Frequency of Needing a Morning Drink (Neale Lab UKB GWAS: UKB d-f 20412: N = 65099)
	MR Egger	44	0.0360122	0.0348527	-0.032299	0.104323	0.307391	MR Egger	37.9868	42	0.647744
	MR Egger intercept		-0.000837249	0.000639564	-0.00209079	0.000416297	0.19762
	Weighted median	44	-0.00479665	0.0104197	-0.0252192	0.015626	0.645269
	Inverse variance weighted	44	-0.0086185	0.00723786	-0.0228047	0.00556771	0.233751	IVW	39.7006	43	0.615194	57.0725	0.331	0.00710691	0.000851148	TRUE	0
	Weighted mode	44	-0.00489368	0.0234273	-0.0508113	0.0410239	0.835522
Income removed	MR Egger	22	0.0264415	0.0492701	-0.0701279	0.123011	0.597419	MR Egger	13.9322	20	0.833915
	Weighted median	22	-0.000352915	0.0149689	-0.0296919	0.0289861	0.98119
	Inverse variance weighted	22	-0.00611065	0.0111329	-0.0279311	0.0157098	0.583086	IVW	14.3922	21	0.852169	25.7591	0.6255	0.00329655	0.000372183	TRUE	0
	Weighted mode	22	-0.00357121	0.0246999	-0.051983	0.0448405	0.886418
	MR Egger intercept		-0.000591934	0.000872764	-0.00230255	0.00111868	0.505399
AUDIT Question 7: Frequency of Feeling Guilt or Remorse Due to Alcohol (Neale Lab UKB GWAS: UKB d-f 20409: N = 65009)
	MR Egger	43	0.125953	0.197646	-0.261434	0.513339	0.527496	MR Egger	58.2562	41	0.0391416
	MR Egger intercept		-0.000961531	0.00362798	-0.00807237	0.00614931	0.792313
	Weighted median	43	0.101667	0.0535536	-0.00329772	0.206632	0.0576405
	Inverse variance weighted	43	0.0747329	0.0409541	-0.00553715	0.155003	0.0680318	IVW	58.356	42	0.0479323	65.8015	0.1045	0.00698492	0.000792045	TRUE	0
	Weighted mode	43	0.0872781	0.0953753	-0.0996576	0.274214	0.365363
Income removed	MR Egger	23	0.203921	0.300109	-0.384292	0.792135	0.504249	MR Egger	34.5355	21	0.0317301
	Weighted median	23	-0.0301517	0.0768678	-0.180813	0.120509	0.694871
	Inverse variance weighted	23	0.0784945	0.0650818	-0.0490659	0.206055	0.227783	IVW	34.8375	22	0.040286	41.1317	0.091	0.00341774	0.000618513	TRUE	8.21565e-15
	Weighted mode	23	-0.101496	0.127226	-0.350859	0.147868	0.433539
	MR Egger intercept		-0.00226165	0.00527765	-0.0126058	0.00808254	0.672626
AUDIT Question 8: Frequency of Memory Loss Due to Alcohol (Neale Lab UKB GWAS: UKB d-f 20408: N = 65029)
	MR Egger	44	-0.0201988	0.156202	-0.326354	0.285956	0.897728	MR Egger	73.497	42	0.00188612
	MR Egger intercept		-0.00173416	0.00285929	-0.00733837	0.00387006	0.547449
	Weighted median	44	-0.0876574	0.0397243	-0.165517	-0.00979782	0.0273388
	Inverse variance weighted	44	-0.112846	0.0323797	-0.17631	-0.0493818	0.000491984	IVW	74.1407	43	0.00221276	100.042	<5e-04	0.00707464	0.00129209	TRUE	0
	Weighted mode	44	-0.0182651	0.0853878	-0.185625	0.149095	0.83163
Income removed	MR Egger	24	0.00689619	0.239499	-0.462522	0.476314	0.977288	MR Egger	45.2416	22	0.00247269
	Weighted median	24	-0.0234237	0.0593681	-0.139785	0.0929377	0.693174
	Inverse variance weighted	24	-0.0906135	0.0509911	-0.190556	0.00932893	0.0755604	IVW	45.5993	23	0.00335372	62.1202	0.0015	0.00342535	0.000941703	TRUE	1.22032e-10
	Weighted mode	24	0.0553122	0.113616	-0.167376	0.278	0.630984
	MR Egger intercept		-0.00175814	0.00421553	-0.0100206	0.0065043	0.680674
AUDIT Question 9: Ever been injured or injured someone else through drinking (Neale Lab UKB GWAS: UKB d-f 20411: N = 118002)
	MR Egger	45	-0.0210398	0.0405196	-0.100458	0.0583787	0.606249	MR Egger	55.8931	43	0.0898248
	MR Egger intercept		0.000674753	0.000741374	-0.000778341	0.00212785	0.367823
	Weighted median	45	0.00549671	0.010648	-0.0153733	0.0263667	0.6057
	Inverse variance weighted	45	0.0150438	0.00835121	-0.0013246	0.0314121	0.0716416	IVW	56.9698	44	0.0908202	63.3233	0.18	0.00722106	0.000540764	TRUE	0
	Weighted mode	45	-0.0152723	0.0238721	-0.0620615	0.0315169	0.525648
Income removed	MR Egger	24	-0.019036	0.060709	-0.138026	0.0999535	0.756807	MR Egger	32.1519	22	0.0748435
	Weighted median	24	-0.0177403	0.0165765	-0.0502302	0.0147497	0.284526
	Inverse variance weighted	24	0.000659749	0.0129222	-0.0246679	0.0259874	0.959282	IVW	32.3133	23	0.0938012	36.8614	0.2195	0.00353784	0.00029352	TRUE	0
	Weighted mode	24	-0.0221371	0.0281337	-0.0772791	0.0330049	0.4394
	MR Egger intercept		0.000355136	0.00106854	-0.0017392	0.00244947	0.742766
AUDIT Question 10: Ever had known person concerned about or recommend reduction of alcohol consumption (Neale Lab UKB GWAS: UKB d-f 20405: N = 117880)
	MR Egger	45	-0.00375019	0.0611498	-0.123604	0.116104	0.951382	MR Egger	65.4864	43	0.0151331
	MR Egger intercept		4.06109e-05	0.00111885	-0.00215233	0.00223355	0.971213
	Weighted median	45	0.000894156	0.0162494	-0.0309546	0.0327429	0.956117
	Inverse variance weighted	45	-0.00157846	0.0124837	-0.0260465	0.0228896	0.899382	IVW	65.4884	44	0.0194044	78.0208	0.017	0.00722106	0.000637957	TRUE	0
	Weighted mode	45	-0.000484324	0.0409737	-0.0807928	0.0798241	0.990622
Income removed	MR Egger	22	-0.0359756	0.0754664	-0.18389	0.111939	0.638736	MR Egger	21.6314	20	0.360843
	Weighted median	22	-0.0352549	0.0231823	-0.0806923	0.0101824	0.128318
	Inverse variance weighted	22	-0.0322769	0.0161134	-0.0638591	-0.000694684	0.0451652	IVW	21.6341	21	0.420851	31.0734	0.379	0.00330792	0.000295419	TRUE	0
	Weighted mode	22	-0.0439515	0.0384032	-0.119222	0.0313187	0.265304
	MR Egger intercept		6.61758e-05	0.00131751	-0.00251614	0.00264849	0.960439
Note a: Effect is expressed as increase in alcohol intake frequency (from never to daily or almost daily) per unit SD increase in educational attainment (years of schooling; SD=3.61 years)
Note b: "Outlier corrected" refers to Statistical Methods: outlier variants identified by MR-PRESSO tests were removed, then Two-Sample MR repeated. Only outlier corrected instrument results are reported for both EA and EA accounting for Income.
ABBREVIATIONS
beta	effect estimate
se	standard error of effect
p	p value of effect estimate
eaf	effect allele frequency
OR	odds ratio
lci	lower bound confidence interval
uci	upper bound confidence interval
Heterogeneity Test:
Q	Cochran's Q statistic
Q df	degrees of freedom of Cochran's Q
Q pval	p value of Cochran's Q
Consortiums/ GWAS Data Sources:
SSGAC	Social Sciences Genetic Association Consortium
MRC-IEU	MRC Integrative Epidemiology Unit (University of Bristol, UK): MRC-IEU GWAS Pipeline
UKB or UKBB	UK Biobank
PGC	Psychiatric Genomics Consortium
NEALE LAB	Neale Lab UKBB GWAS

## Sheet: 7B. MR-Sex-specific-AD-AUDIT
Supplementary Table 7B. Sex-specific Mendelian randomization results of educational attainment on alcohol dependence and AUDIT
ALCOHOL DEPENDENCE AND ALCOHOL USE DISORDERS IDENTIFICATION TEST (AUDIT) RESPONSES
		MR RESULTS						Heterogeity test				MR-PRESSO global test		Steiger Directionality Test
OUTCOME (DATA SOURCE N)	MR Method	No. SNPs	beta	se	95% LCI	95% UCI	p value	Method	Q	Q df	Q p value	RSSobs	p value	ExposureSNP R2	Outcome SNP R2	correct causal direction	p value\
Alcohol dependence (PGC Walters et al 2018: DSM-IV diagnosis)
Female	MR Egger	Sex-specific GWAS on AD not available
	Weighted median
	Inverse variance weighted
	Weighted mode
	MR Egger intercept
Male	MR Egger	Sex-specific GWAS on AD not available
	Weighted median
	Inverse variance weighted
	Weighted mode
	MR Egger intercept
AUDIT Question 1: Frequency of Drinking Alcohol (Neale Lab UKB GWAS: UKB d-f 20414: N females = 66040; N males = 51874)
Female	MR Egger	43	-0.0162264	0.407921	-0.815752	0.783299	0.968463	MR Egger	68.3251	41	0.00469685
	Weighted median	43	0.267299	0.1014	0.0685557	0.466042	0.00838664
	Inverse variance weighted	43	0.225566	0.0830967	0.0626966	0.388436	0.00663756	IVW	68.9364	42	0.00547354	79.1461	0.0125	0.00682558	0.00134959	TRUE	0
	Weighted mode	43	0.2636	0.186616	-0.102167	0.629366	0.165163
	MR Egger intercept	43	0.00448926	0.00741244	-0.0100391	0.0190176	0.548093
Male	MR Egger	45	0.19688	0.355089	-0.499095	0.892855	0.582142	MR Egger	55.09	43	0.102266
	Weighted median	45	0.0501746	0.0953341	-0.13668	0.237029	0.598678
	Inverse variance weighted	45	0.143165	0.0725125	0.00104042	0.285289	0.0483422	IVW	55.1207	44	0.121423	60.5988	0.2575	0.00722106	0.00121625	TRUE	0
	Weighted mode	45	0.020283	0.195982	-0.363842	0.404408	0.918041
	MR Egger intercept	45	-0.00100451	0.00649727	-0.0137392	0.0117301	0.877856
AUDIT Question 2: Alcohol Drunk on a Typical Day (Neale Lab UKB GWAS: UKB d-f 20403: N females = 59472; N males = 48784)
Female	MR Egger	45	-0.158527	0.239609	-0.62816	0.311106	0.511752	MR Egger	52.7681	43	0.146077
	Weighted median	45	-0.161613	0.0664961	-0.291945	-0.0312808	0.0150815
	Inverse variance weighted	45	-0.173081	0.0489052	-0.268935	-0.0772264	0.000401488	IVW	52.7728	44	0.171202	61.7337	0.237	0.00722106	0.00178384	TRUE	0
	Simple ode	45	-0.11621	0.161593	-0.432932	0.200512	0.475849
	Weighted mode	45	-0.134319	0.141071	-0.410819	0.14218	0.346228
	MR Egger intercept	45	-0.000272123	0.00438372	-0.00886421	0.00831996	0.95079
Male	MR Egger	45	-0.281451	0.339369	-0.946615	0.383712	0.411495	MR Egger	49.7198	43	0.223312
	Weighted median	45	-0.256631	0.0981855	-0.449074	-0.0641872	0.00895587
	Inverse variance weighted	45	-0.251426	0.0693005	-0.387255	-0.115597	0.000285571	IVW	49.7293	44	0.255755	61.6069	0.234	0.00722106	0.00149193	TRUE	0
	Weighted mode	45	-0.310853	0.200853	-0.704524	0.0828189	0.128867
	MR Egger intercept	45	0.000561528	0.00620994	-0.01161	0.012733	0.92837
AUDIT Question 3: Frequency of consuming six or more units of alcohol (Neale Lab UKB GWAS: UKB d-f 20416: N females = 59630; N males = 48855)
Female	MR Egger	44	-0.437437	0.300706	-1.02682	0.151948	0.153187	MR Egger	55.6885	42	0.0767115
	Weighted median	44	-0.28607	0.0783559	-0.439647	-0.132492	0.000261323
	Inverse variance weighted	44	-0.183434	0.0610881	-0.303167	-0.0637014	0.00267526	IVW	56.6755	43	0.0789161	64.5165	0.152	0.0069459	0.00125476	TRUE	0
	Weighted mode	44	-0.312625	0.143928	-0.594724	-0.030526	0.0354087
	MR Egger intercept	44\	0.00470066	0.00544823	-0.00597788	0.0153792	0.393155
Male	MR Egger	44	0.132325	0.381878	-0.616157	0.880806	0.730689	MR Egger	51.6597	42	0.145931
	Weighted median	44	-0.123827	0.110133	-0.339687	0.0920324	0.260865
	Inverse variance weighted	44	-0.130584	0.0788537	-0.285138	0.0239688	0.0977149	IVW	52.269	43	0.157133	59.5098	0.2565	0.00711715	0.00123516	TRUE	0
	Weighted mode	44	-0.163243	0.241796	-0.637164	0.310678	0.50321
	MR Egger intercept	44	-0.00493118	0.00700637	-0.0186637	0.00880131	0.485433
AUDIT Question 4: Frequency of Inability to Cease Drinking Alcohol (Neale Lab UKB GWAS: UKB d-f 20413: N females = 29732; N males = 35241)
Female	MR Egger	45	-0.162786	0.208571	-0.571585	0.246013	0.439382	MR Egger	44.3262	43	0.415529
	Weighted median	45	0.0145217	0.0618671	-0.106738	0.135781	0.814423
	Inverse variance weighted	45	-0.0687286	0.0426979	-0.152416	0.0149592	0.107474	IVW	44.5451	44	0.4487	57.3245	0.3465	0.00722106	0.00159271	TRUE	1.11022e-15
	Weighted mode	45	0.0562203	0.120902	-0.180748	0.293188	0.644219
	MR Egger intercept	45	0.00175917	0.00381679	-0.00572174	0.00924008	0.647191
Male	MR Egger	45	-0.162786	0.208571	-0.571585	0.246013	0.439382	MR Egger	44.3262	43	0.415529
	Weighted median	45	0.0145217	0.0618671	-0.106738	0.135781	0.814423
	Inverse variance weighted	45	-0.0687286	0.0426979	-0.152416	0.0149592	0.107474	IVW	44.5451	44	0.4487	57.3245	0.3465	0.00722106	0.00159271	TRUE	1.11022e-15
	Weighted mode	45	0.0562203	0.120902	-0.180748	0.293188	0.644219
	MR Egger intercept	45	0.00175917	0.00381679	-0.00572174	0.00924008	0.647191
AUDIT Question 5: Frequency of Failure to Fulfill Normal Expections (Neale Lab UKB GWAS: UKB d-f 20407: N females = 29781; N males = 35243)
Female	MR Egger	45	-0.145581	0.123149	-0.386953	0.0957908	0.24364	MR Egger	46.1189	43	0.344554
	Weighted median	45	0.0372383	0.0356173	-0.0325715	0.107048	0.295786
	Inverse variance weighted	45	0.0168421	0.0256336	-0.0333997	0.0670839	0.511159	IVW	48.0676	44	0.311525	53.4197	0.4935	0.00722106	0.00178163	TRUE	1.64269e-12
	Weighted mode	45	0.0282152	0.0644673	-0.0981408	0.154571	0.66377
	MR Egger intercept	45	0.00303701	0.00225315	-0.00137916	0.00745319	0.18475
Male	MR Egger	45	-0.0683065	0.115148	-0.293996	0.157383	0.556149	MR Egger	37.8157	43	0.695155
	Weighted median	45	-0.0343907	0.0319966	-0.097104	0.0283226	0.282454
	Inverse variance weighted	45	-0.0331798	0.0237838	-0.079796	0.0134363	0.162997	IVW	37.9129	44	0.7289	45.3769	0.7795	0.00722106	0.00127966	TRUE	0
	Weighted mode	45	-0.0404426	0.055159	-0.148554	0.067669	0.467324
	MR Egger intercept	45	0.000656965	0.00210714	-0.00347302	0.00478695	0.756714
AUDIT Question 6: Frequency of Needing a Morning Drink (Neale Lab UKB GWAS: UKB d-f 20412: N females = 29799; N males = 35300)
Female	MR Egger	45	0.0315159	0.0445824	-0.0558657	0.118897	0.483434	MR Egger	46.5993	43	0.326616
	Weighted median	45	0.0080486	0.0130559	-0.0175409	0.0336381	0.537582
	Inverse variance weighted	45	0.00572123	0.00912662	-0.012167	0.0236094	0.530743	IVW	46.9782	44	0.351476	60.072	0.275	0.00722106	0.00193836	TRUE	1.33926e-11
	Weighted mode	45	0.032454	0.0324792	-0.0312052	0.0961133	0.32315
	MR Egger intercept	45	-0.000482314	0.00081569	-0.00208107	0.00111644	0.557418
Male	MR Egger	45	0.0206144	0.0532814	-0.083817	0.125046	0.70074	MR Egger	43.6313	43	0.444478
	Weighted median	45	-0.00472487	0.0157733	-0.0356406	0.0261908	0.764522
	Inverse variance weighted	45	-0.015348	0.0109396	-0.0367897	0.00609364	0.160624	IVW	44.1142	44	0.466812	56.8953	0.357	0.00722106	0.00157101	TRUE	6.66134e-16
	Weighted mode	45	0.0142867	0.0294352	-0.0434063	0.0719798	0.629828
	MR Egger intercept	45	-0.000672598	0.00097502	-0.00258364	0.00123844	0.494007
AUDIT Question 7: Frequency of Feeling Guilt or Remorse Due to Alcohol (Neale Lab UKB GWAS: UKB d-f 20409: N females = 29751; N males = 35258)
Female	MR Egger	45	0.0665268	0.30217	-0.525727	0.65878	0.826786	MR Egger	56.2088	43	0.0852833
	Weighted median	45	0.0598601	0.0836206	-0.104036	0.223757	0.474082
	Inverse variance weighted	45	0.0598198	0.0616123	-0.0609402	0.18058	0.331594	IVW	56.2095	44	0.10255	64.8001	0.148	0.00722106	0.00212329	TRUE	1.3505e-10
	Weighted mode	45	0.118817	0.152256	-0.179605	0.417239	0.439347
	MR Egger intercept		-0.00012541	0.00552857	-0.0109614	0.0107106	0.982007
Male	MR Egger	45	0.234899	0.229082	-0.214102	0.6839	0.310913	MR Egger	52.221	43	0.158228
	Weighted median	45	0.0254283	0.0638233	-0.0996654	0.150522	0.690323
	Inverse variance weighted	45	0.0370009	0.0472001	-0.0555113	0.129513	0.433089	IVW	53.1677	44	0.161917	61.8813	0.214	0.00722106	0.00172475	TRUE	9.99201e-15
	Weighted mode	45	0.0625074	0.113692	-0.16033	0.285345	0.585241
	MR Egger intercept		-0.00370125	0.00419209	-0.0119177	0.00451524	0.382193
AUDIT Question 8: Frequency of Memory Loss Due to Alcohol (Neale Lab UKB GWAS: UKB d-f 20408: N females = 29760; N males = 35269)
Female	MR Egger	25	-0.172123	0.223703	-0.61058	0.266334	0.44947	MR Egger	36.8232	23	0.033926
	Weighted median	25	-0.0716073	0.0491655	-0.167972	0.0247572	0.145267
	Inverse variance weighted	25	-0.107229	0.0407363	-0.187072	-0.0273856	0.00848177	IVW	36.9628	24	0.0441356	50.6306	0.016	0.0040702	0.00085414	TRUE	1.33227e-15
	Weighted mode	25	0.0280242	0.116745	-0.200796	0.256844	0.812333
	MR Egger intercept		0.00118543	0.00401536	-0.00668467	0.00905553	0.770471
Male	MR Egger	45	0.0427181	0.177263	-0.304718	0.390154	0.810711	MR Egger	51.2201	43	0.182369
	Weighted median	45	-0.142837	0.0514004	-0.243582	-0.0420923	0.00545416
	Inverse variance weighted	45	-0.126925	0.0365952	-0.198651	-0.055198	0.000523686	IVW	52.3597	44	0.181325	75.8678	0.0285	0.00722106	0.00232393	TRUE	5.59044e-11
	Weighted mode	45	-0.184802	0.104342	-0.389312	0.0197088	0.0834686
	MR Egger intercept		-0.00317275	0.00324378	-0.00953056	0.00318506	0.333495
AUDIT Question 9: Ever been injured or injured someone else through drinking (Neale Lab UKB GWAS: UKB d-f 20411: N females = 66084; N males = 51918)
Female	MR Egger	44	-0.0235	0.0469062	-0.115436	0.0684361	0.618987	MR Egger	58.6073	42	0.0457763
	Weighted median	44	-0.00618464	0.0125817	-0.0308448	0.0184755	0.623032
	Inverse variance weighted	44	0.00411322	0.00966966	-0.0148393	0.0230658	0.670564	IVW	59.1127	43	0.0517412	65.7189	0.1245	0.00711388	0.000960172	TRUE	0
	Weighted mode	44	-0.00602975	0.0220045	-0.0491585	0.037099	0.785378
	MR Egger intercept		0.000517878	0.00086053	-0.00116876	0.00220452	0.550534
Male	MR Egger	45	-0.00769233	0.0661025	-0.137253	0.121869	0.907901	MR Egger	47.1592	43	0.306353
	Weighted median	45	0.0337935	0.019051	-0.00354635	0.0711334	0.0760881
	Inverse variance weighted	45	0.0246141	0.0135347	-0.00191394	0.0511422	0.0689741	IVW	47.4329	44	0.334495	53.2713	0.5055	0.00722106	0.00103714	TRUE	0
	Weighted mode	45	0.0455675	0.0395667	-0.0319833	0.123118	0.255679
	MR Egger intercept		0.00060416	0.00120953	-0.00176651	0.00297484	0.619973
AUDIT Question 10: Ever had known person concerned about or recommend reduction of alcohol consumption (Neale Lab UKB GWAS: UKB d-f 20405: N females = 66030; N males = 51850)
Female	MR Egger	45	0.00604418	0.0593569	-0.110295	0.122384	0.919367	MR Egger	56.4052	43	0.0825546
	Weighted median	45	0.0049248	0.0160488	-0.0265308	0.0363804	0.758946
	Inverse variance weighted	45	0.00377293	0.0121169	-0.0199761	0.027522	0.755513	IVW	56.4072	44	0.0993883	61.721	0.2125	0.00722106	0.000899067	TRUE	0
	Weighted mode	45	0.0387559	0.0363079	-0.0324076	0.109919	0.291603
	MR Egger intercept		-4.24699e-05	0.00108599	-0.00217101	0.00208607	0.968986
Male	MR Egger	45	-0.0188228	0.101656	-0.218068	0.180422	0.853972	2	53.3324	43	0.134298
	Weighted median	45	-0.0126166	0.0287465	-0.0689597	0.0437266	0.660741
	Inverse variance weighted	45	-0.0085901	0.020757	-0.0492738	0.0320936	0.67899	IVW	53.3455	44	0.157859	66.2845	0.12	0.00722106	0.00124171	TRUE	0
	Weighted mode	45	-0.0319421	0.0516901	-0.133255	0.0693705	0.539792
	MR Egger intercept		0.000191363	0.00186009	-0.00345441	0.00383713	0.918538
Note a: EA instruments were extracted from combined sex EA GWAS; outcomes were extracted from sex-specific alcohol use and dependence GWASs
Note b: Effect is expressed as increase in alcohol intake frequency (from never to daily or almost daily) per unit SD increase in educational attainment (years of schooling; SD=3.61 years)
Note c: Sex-specific results are "Outlier corrected". "Outlier corrected" refers to Statistical Methods: outlier variants identified by MR-PRESSO tests were removed, then Two-Sample MR repeated.
ABBREVIATIONS
UKB d-f	UK Biobank Data-field
beta	effect estimate
se	standard error of effect
p	p value of effect estimate
eaf	effect allele frequency
OR	odds ratio
lci	lower bound confidence interval
uci	upper bound confidence interval
Heterogeneity Test:
Q	Cochran's Q statistic
Q df	degrees of freedom of Cochran's Q
Q pval	p value of Cochran's Q
Consortiums/ GWAS Data Sources:
SSGAC	Social Sciences Genetic Association Consortium
MRC-IEU	MRC Integrative Epidemiology Unit (University of Bristol, UK): MRC-IEU GWAS Pipeline
UKB or UKBB	UK Biobank
PGC	Psychiatric Genomics Consortium
NEALE LAB	Neale Lab UKB GWAS

## Sheet: 8. Bidirectional MR 
Supplementary Table 8. Bidirectional analsysis: Mendelian randomization results of alcohol use and dependence on educational attainment
		MR RESULTS						Heterogeity test				MR-PRESSO global test		Steiger Directionality Test
EXPOSURE (SOURCE)	MR Method	No. SNPs	beta	se	95% LCI	95% UCI	p value	Method	Q	Q df	Q p value	RSSobs	p value	ExposureSNP R2	Outcome SNP R2	correct causal direction	p value\
DRINKS PER WEEK (SSGAD: Karlsson Linner et al 2019 UKB N=414,343)
	MR Egger	57	-0.104386	0.0872233	-0.275344	0.0665713	0.236529	MR Egger	316.288	55	2.25662e-38
	Weighted median	57	-0.056385	0.0359022	-0.126753	0.0139833	0.116295
	Inverse variance weighted	57	0.013153	0.0475671	-0.0800785	0.106384	0.782153	IVW	330.984	56	1.18724e-40	347.628	<5e-04	0.00872924	0.00118188	TRUE	0
	Simple	57	-0.0624512	0.0627566	-0.185454	0.0605517	0.323952
	Weighted mode	57	-0.0624512	0.0346141	-0.130295	0.00539252	0.0765772
	MR Egger intercept		0.00284526	0.00177989	-0.000643329	0.00633386	0.115649
Outlier corrected
	MR Egger	46	-0.105246	0.0465539	-0.196491	-0.0140002	0.0287738	MR Egger	66.5474	44	0.0156743
	Weighted median	46	-0.0605354	0.0350746	-0.129282	0.00821083	0.0843647
	Inverse variance weighted	46	-0.0469485	0.0268213	-0.0995182	0.00562126	0.0800463	IVW	70.0481	45	0.00980978			0.00743191	0.000314746	TRUE	0
	Simple	46	-0.0648127	0.0699736	-0.201961	0.0723355	0.35926
	Weighted mode	46	-0.0617651	0.0330229	-0.12649	0.00295971	0.0679446
	MR Egger intercept		0.00148212	0.000974187	-0.000427286	0.00339153	0.135316
ALCOHOL USE (MRC-IEU GWAS Pipeline 2018)
Alcohol intake frequency (MRC-IEU N=463,010)a
	MR Egger	96	-0.00974138	0.0622827	-0.131815	0.112333	0.876049	MR Egger	417.182	94	2.91501e-42
	Weighted median	96	0.110738	0.0239714	0.0637538	0.157722	3.84514e-06
	Inverse variance weighted	96	0.18981	0.0266846	0.137508	0.242111	1.13496e-12	IVW	471.683	95	2.63982e-51	523.413	<5e-04	0.0112727	0.0026096	TRUE	0
	Simple	96	0.121494	0.0798294	-0.0349712	0.27796	0.131349
	Weighted mode	96	0.010414	0.0315929	-0.051508	0.072336	0.742405
	MR Egger intercept		0.00525518	0.00149963	0.00231591	0.00819445	0.000703034
Outlier corrected
	MR Egger	77	0.349583	0.0919061	0.169447	0.529719	0.000288601	MR Egger	128.008	75	0.000133586
	Weighted median	77	0.175251	0.0258394	0.124606	0.225896	1.18263e-11
	Inverse variance weighted	77	0.212108	0.0196841	0.173527	0.250689	4.48856e-27	IVW	132.007	76	7.26019e-05	176.87	<0.0003	0.00671726	0.00114752	TRUE	0
	Simple	77	0.122792	0.069067	-0.0125797	0.258163	0.0794265
	Weighted mode	77	0.125061	0.0731509	-0.0183142	0.268437	0.0914129
	MR Egger intercept		-0.00301848	0.00197193	-0.00688346	0.000846514	0.130046
Average weekly spirits intake (MRC-IEU N= 326,565)
	MR Egger	4	-1.69585	0.670321	-3.00968	-0.382015	0.127122	MR Egger	5.02485	2	0.0810715
	Weighted median	4	-0.147423	0.138017	-0.417937	0.123091	0.285453
	Inverse variance weighted	4	-0.272182	0.219655	-0.702706	0.158342	0.215297	IVW	16.9268	3	0.000731653	31.3101	0.0015	0.000453208	8.88198e-05	TRUE	3.06192e-06
	Simple	4	-0.0884855	0.190746	-0.462348	0.285377	0.674313
	Weighted mode	4	-0.0736201	0.151518	-0.370595	0.223355	0.660328
	MR Egger intercept		0.0215759	0.009913	0.0021464	0.0410053	0.161464
Outlier corrected
	MR Egger							MR Egger
	Weighted median
	Inverse variance weighted	2	-0.153872	0.128534	-0.405799	0.0980546	0.231255	IVW	0.594654	1	0.440625	NA	NA	0.000195106	8.40944e-06	TRUE	1.34437e-05
	Simple
	Weighted mode
	MR Egger intercept
Average weekly beer plus cider intake (MRC-IEU N= 327,634)
	MR Egger	20	-0.235557	0.522676	-1.26	0.788887	0.657605	MR Egger	144.63	18	8.17434e-22
	Weighted median	20	-0.295827	0.101345	-0.494463	-0.0971921	0.00351124
	Inverse variance weighted	20	-0.563851	0.141309	-0.840818	-0.286885	6.60205e-05	IVW	148.058	19	5.18855e-22	184.202	<5e-04	0.00283204	0.00100967	TRUE	0
	Simple	20	-0.224277	0.193915	-0.60435	0.155797	0.261783
	Weighted mode	20	-0.216044	0.187109	-0.582778	0.15069	0.262554
	MR Egger intercept		-0.0043155	0.00660671	-0.0172647	0.00863365	0.521884
Outlier corrected
	MR Egger	12	-0.195411	0.221832	-0.630203	0.23938	0.399051	MR Egger	13.1578	10	0.21498
	Weighted median	12	-0.287826	0.105019	-0.493663	-0.0819891	0.00613069
	Inverse variance weighted	12	-0.317985	0.0790742	-0.47297	-0.162999	5.78669e-05	IVW	13.6223	11	0.254604	18.284	0.2285	0.00162617	0.000119772	TRUE	0
	Simple	12	-0.29198	0.170795	-0.626738	0.0427775	0.115374
	Weighted mode	12	-0.288388	0.161909	-0.605729	0.0289533	0.102481
	MR Egger intercept		-0.00170344	0.00286723	-0.0073232	0.00391633	0.565638
Average weekly champagne plus white wine intake (MRC-IEU N=326,801)
	MR Egger	4	7.98423	11.2025	-13.9726	29.9411	0.549953	MR Egger	28.4638	2	6.59441e-07
	Weighted median	4	0.975158	0.198486	0.586127	1.36419	8.96966e-07
	Inverse variance weighted	4	0.998263	0.352114	0.308118	1.68841	0.00458184	IVW	34.0052	3	1.97615e-07	50.8132	0.0025	0.000400682	0.000469479	FALSE	0.516078
	Simple	4	1.12028	0.314084	0.504678	1.73589	0.0376368
	Weighted mode	4	1.01431	0.261757	0.501272	1.52736	0.0304245
	MR Egger intercept		-0.0875116	0.140244	-0.362389	0.187366	0.596317
Outlier corrected
	MR Egger							MR Egger
	Weighted median
	Inverse variance weighted	2	1.02148	0.131116	0.764497	1.27847	6.66362e-15	IVW	0.304911	1	0.58082	NA	NA	0.000205667	0.000167637	TRUE	0.583544
	Simple
	Weighted mode
	MR Egger intercept
Average weekly red wine intake (MRC-IEU N=327,026)
	MR Egger	17	-0.389555	0.271794	-0.922271	0.143161	0.172294	MR Egger	45.254	15	6.98154e-05
	Weighted median	17	0.680485	0.0858477	0.512223	0.848746	2.25142e-15
	Inverse variance weighted	17	0.634774	0.113419	0.412474	0.857075	2.18428e-08	IVW	92.394	16	9.0417e-13	162.052	<5e-04	0.00249539	0.00117241	TRUE	5.92992e-10
	Simple	17	0.850862	0.141236	0.57404	1.12768	1.76879e-05
	Weighted mode	17	0.830638	0.137562	0.561016	1.10026	1.72314e-05
	MR Egger intercept		0.0156481	0.00395868	0.00788912	0.0234072	0.00127605
Outlier corrected
	MR Egger	14	0.652528	0.551274	-0.427968	1.73302	0.259461	MR Egger	18.9285	12	0.0902694
	Weighted median	14	0.765861	0.0891408	0.591145	0.940577	8.57738e-18
	Inverse variance weighted	14	0.75334	0.0643793	0.627156	0.879523	1.25097e-31	IVW	18.982	13	0.123663	22.0679	0.3915	0.00162204	0.00072074	TRUE	1.23527e-07
	Simple	14	0.861833	0.16162	0.545057	1.17861	0.000136039
	Weighted mode	14	0.837973	0.160316	0.523754	1.15219	0.000163242
	MR Egger intercept		0.0013574	0.00736788	-0.0130836	0.0157984	0.856908
Alcohol unusally taken with meals (MRC-IEU N=235,645)
	MR Egger	33	0.768756	0.806776	-0.812525	2.35004	0.348025	MR Egger	123.759	31	4.91976e-13
	Weighted median	33	0.839382	0.0988545	0.645627	1.03314	2.04716e-17
	Inverse variance weighted	33	0.872364	0.102832	0.670814	1.07391	2.18674e-17	IVW	123.826	32	9.75945e-13	134.472	<5e-04	0.00570331	0.00140624	TRUE	0
	Simple	33	0.949706	0.215554	0.527221	1.37219	0.000110609
	Weighted mode	33	0.914023	0.223708	0.475555	1.35249	0.000275054
	MR Egger intercept		0.000899681	0.00694667	-0.0127158	0.0145152	0.897789
Outlier corrected
	MR Egger	29	0.605312	0.638624	-0.646391	1.85701	0.351619	MR Egger	63.4349	27	9.19232e-05
	Weighted median	29	0.899016	0.0967494	0.709387	1.08864	1.51112e-20
	Inverse variance weighted	29	0.952556	0.0850816	0.785796	1.11932	4.27515e-29	IVW	64.1423	28	0.000117327	73.1923	0.003	0.00507377	0.00117707	TRUE	0
	Simple	29	0.961919	0.202696	0.564634	1.3592	5.55936e-05
	Weighted mode	29	0.930065	0.162467	0.61163	1.2485	3.84908e-06
	MR Egger intercept		0.00303708	0.00553447	-0.00781048	0.0138846	0.587682
ALCOHOL DEPENDENCE AND ALCOHOL USE DISORDERS IDENTIFICATION TEST (AUDIT) RESPONSES
OUTCOME (DATA SOURCE N)	MR Method
Alcohol dependence (PGC Walters et al 2018: DSM-IV diagnosis)
	MR Egger	3	-0.0280951	0.018238	-0.0638416	0.00765139	0.366553	MR Egger	0.0757833	1	0.783095
	Weighted median	3	-0.0164052	0.010473	-0.0369323	0.00412199	0.11725
	Inverse variance weighted	3	-0.0133775	0.00957515	-0.0321448	0.00538978	0.162381	IVW	0.974786	2	0.614226	26.8191	0.012	0.00383277	1.0628e-05	TRUE	0
	Simple	3	-0.0164404	0.0137279	-0.0433472	0.0104664	0.353761
	Weighted mode	3	-0.0181311	0.0121869	-0.0420176	0.00575525	0.275207
	MR Egger intercept		0.00563753	0.00594577	-0.00601619	0.0172912	0.516937
Outlier corrected		NO OUTLIERS IDENTIFIED
	MR Egger
	Weighted median
	Inverse variance weighted
	Simple
	Weighted mode
	MR Egger intercept
ALCOHOL USE DISORDERS IDENTIFICATION TEST QUESTIONS (NEALE LAB UKB GWAS 2018)
AUDIT Question 1: Frequency of Drinking Alcohol (Neale Lab UKB GWAS: UKB d-f 20414: N = 117914)
	MR Egger	6	-0.119561	0.154309	-0.422007	0.182884	0.4817	MR Egger	40.9631	4	2.7355e-08
	Weighted median	6	-0.0495261	0.0352178	-0.118553	0.0195008	0.159641
	Inverse variance weighted	6	0.0300438	0.0892826	-0.14495	0.205038	0.736492	IVW	54.953	5	1.33474e-10	77.0746	<5e-04	0.00373824	0.000212502	TRUE	0
	Simple	6	-0.0351248	0.0535158	-0.140016	0.0697663	0.540603
	Weighted mode	6	-0.0592263	0.0345066	-0.126859	0.00840667	0.146746
	MR Egger intercept		0.00888668	0.00760324	-0.00601567	0.023789	0.307387
Outlier corrected
	MR Egger							MR Egger
	Weighted median
	Inverse variance weighted	2	0.0231281	0.0595788	-0.0936465	0.139903	0.697874	IVW	0.960418	1	0.327082	NA	NA	0.00102899	7.83e-06	TRUE	0
	Simple
	Weighted mode
	MR Egger intercept
AUDIT Question 2: Alcohol Drunk on a Typical Day (Neale Lab UKB GWAS: UKB d-f 20403: N = 108256)
	MR Egger	3	-0.00652791	0.269448	-0.534646	0.52159	0.98458	MR Egger	17.2165	1	3.3353e-05
	Weighted median	3	-0.0581693	0.0517898	-0.159677	0.0433388	0.261361
	Inverse variance weighted	3	-0.0399024	0.130327	-0.295344	0.215539	0.759475	IVW	17.7012	2	0.000143295	NA		0.00189842	6.96213e-05	TRUE	0
	Simple	3	-0.153218	0.0936274	-0.336728	0.0302917	0.243383
	Weighted mode	3	-0.0790793	0.0574773	-0.191735	0.0335762	0.302686
	MR Egger intercept		-0.0025527	0.0152133	-0.0323708	0.0272654	0.894165
Outlier corrected		NO OUTLIERS IDENTIFIED
	MR Egger
	Weighted median
	Inverse variance weighted
	Simple
	Weighted mode
	MR Egger intercept
AUDIT Question 3: Frequency of consuming six or more units of alcohol (Neale Lab UKB GWAS: UKB d-f 20416: N = 108485)
	MR Egger	3	-0.00885414	0.234792	-0.469047	0.451338	0.976004	MR Egger	17.2021	1	3.36061e-05
	Weighted median	3	-0.0567404	0.043983	-0.142947	0.0294663	0.197032
	Inverse variance weighted	3	-0.0358286	0.110224	-0.251867	0.18021	0.74514	IVW	17.601	2	0.000150657	NA	NA	0.00210886	7.1174e-05	TRUE	0
	Simple	3	-0.130168	0.0686134	-0.26465	0.00431406	0.198253
	Weighted mode	3	-0.0755322	0.0507138	-0.174931	0.0238669	0.274831
	MR Egger intercept		-0.00238008	0.0156301	-0.033015	0.0282548	0.903797
Outlier corrected
	MR Egger	NO OUTLIERS IDENTIFIED
	Weighted median
	Inverse variance weighted
	Simple
	Weighted mode
	MR Egger intercept
AUDIT Question 4: Frequency of Inability to Cease Drinking Alcohol (Neale Lab UKB GWAS: UKB d-f 20413: N = 64973)
	MR Egger							MR Egger
	Weighted median
	Inverse variance weighted	1	-0.193374	0.124312	-0.437024	0.0502771	0.119814	IVW	NA	NA	NA	NA	NA	0.000486129	9.1358e-06	TRUE	1.13757e-05
	Simple
	Weighted mode
	MR Egger intercept
Outlier corrected
	MR Egger	NO OUTLIERS IDENTIFIED
	Weighted median
	Inverse variance weighted
	Simple
	Weighted mode
	MR Egger intercept
AUDIT Question 5: Frequency of Failure to Fulfill Normal Expections (Neale Lab UKB GWAS: UKB d-f 20407: N = 65054)
	MR Egger	17	-0.0419887	0.16347	-0.36239	0.278413	0.800778	MR Egger	16.6093	15	0.342752
	Weighted median	17	0.0374157	0.102841	-0.164153	0.238985	0.715992
	Inverse variance weighted	17	0.0724883	0.0756297	-0.0757459	0.220723	0.337829	IVW	17.3047	16	0.366149	19.7889	0.4155	0.00633012	7.43652e-05	TRUE	0
	Simple	17	0.0605679	0.17476	-0.281962	0.403098	0.733425
	Weighted mode	17	0.0456943	0.158993	-0.265932	0.357321	0.777497
	MR Egger intercept		0.00205485	0.0025929	-0.00302724	0.00713694	0.44043
Outlier corrected
	MR Egger	NO OUTLIERS IDENTIFIED
	Weighted median
	Inverse variance weighted
	Simple
	Weighted mode
	MR Egger intercept
AUDIT Question 6: Frequency of Needing a Morning Drink (Neale Lab UKB GWAS: UKB d-f 20412: N = 65099)
	MR Egger	7	0.117301	0.0962774	-0.0714029	0.306005	0.277433	MR Egger	5.77967	5	0.328252
	Weighted median	7	-0.00673142	0.0388541	-0.0828854	0.0694225	0.862456
	Inverse variance weighted	7	-0.00870134	0.0379411	-0.0830658	0.0656632	0.818606	IVW	8.06474	6	0.233399	11.6703	0.371	0.00481238	3.25073e-05	TRUE	0
	Simple	7	-0.104556	0.102269	-0.305003	0.0958914	0.346049
	Weighted mode	7	-0.011385	0.0340417	-0.0781067	0.0553367	0.749427
	MR Egger intercept		-0.00959883	0.00682708	-0.0229799	0.00378225	0.218723
Outlier corrected
	MR Egger	NO OUTLIERS IDENTIFIED
	Weighted median
	Inverse variance weighted
	Simple
	Weighted mode
	MR Egger intercept
AUDIT Question 7: Frequency of Feeling Guilt or Remorse Due to Alcohol (Neale Lab UKB GWAS: UKB d-f 20409: N = 65009)
	MR Egger	12	0.00219503	0.011881	-0.0210918	0.0254819	0.857118	MR Egger	11.6616	10	0.30834
	Weighted median	12	0.00615709	0.0159124	-0.0250312	0.0373453	0.698802
	Inverse variance weighted	12	0.00697901	0.00951938	-0.011679	0.025637	0.463475	IVW	12.2395	11	0.345912	15.6458	0.6335	0.00477822	4.61207e-05	TRUE	0
	Simple	12	0.0111091	0.0626867	-0.111757	0.133975	0.86256
	Weighted mode	12	0.00563463	0.00928538	-0.0125647	0.023834	0.556283
	MR Egger intercept		0.00111835	0.00158869	-0.00199548	0.00423219	0.49753
Outlier corrected
	MR Egger	NO OUTLIERS IDENTIFIED
	Weighted median
	Inverse variance weighted
	Simple
	Weighted mode
	MR Egger intercept
AUDIT Question 8: Frequency of Memory Loss Due to Alcohol (Neale Lab UKB GWAS: UKB d-f 20408: N = 65029)
	MR Egger	14	-0.0243471	0.137777	-0.29439	0.245695	0.86268	MR Egger	28.2018	12	0.00516798
	Weighted median	14	-0.122948	0.0828251	-0.285285	0.0393894	0.137696
	Inverse variance weighted	14	-0.0633986	0.0772767	-0.214861	0.0880636	0.411982	IVW	28.4867	13	0.00773514	36.262	0.01	0.00612827	0.000132084	TRUE	0
	Simple	14	-0.15525	0.167684	-0.483911	0.173412	0.371396
	Weighted mode	14	-0.147079	0.15243	-0.445842	0.151685	0.352206
	MR Egger intercept		-0.00119613	0.00343513	-0.00792897	0.00553672	0.733719
Outlier corrected
	MR Egger	13	-0.0858984	0.124948	-0.330796	0.158999	0.50602	MR Egger	20.0981	11	0.0440133
	Weighted median	13	-0.11736	0.0845841	-0.283145	0.048425	0.165292
	Inverse variance weighted	13	-0.0287949	0.0704201	-0.166818	0.109229	0.682612	IVW	20.6736	12	0.0553695	28.4663	0.0575	0.00580467	8.88681e-05	TRUE	0
	Simple	13	-0.170202	0.163671	-0.490997	0.150593	0.318883
	Weighted mode	13	-0.166875	0.158743	-0.478012	0.144262	0.313864
	MR Egger intercept		0.00188814	0.00336432	-0.00470593	0.0084822	0.585896
AUDIT Question 9: Ever been injured or injured someone else through drinking (Neale Lab UKB GWAS: UKB d-f 20411: N = 118002)
	MR Egger	10	0.280772	0.452879	-0.606871	1.16842	0.552522	MR Egger	5.21462	8	0.734411
	Weighted median	10	0.537382	0.275088	-0.0017899	1.07655	0.0507612
	Inverse variance weighted	10	0.659717	0.20948	0.249137	1.0703	0.00163656	IVW	6.10533	9	0.729332	8.05645	0.791	0.00230905	6.20819e-05	TRUE	0
	Simple	10	0.411309	0.41483	-0.401758	1.22438	0.347343
	Weighted mode	10	0.379933	0.421635	-0.446471	1.20634	0.391014
	MR Egger intercept		0.003552	0.0037636	-0.00382465	0.0109287	0.372909
Outlier corrected
	MR Egger	NO OUTLIERS IDENTIFIED
	Weighted median
	Inverse variance weighted
	Simple
	Weighted mode
	MR Egger intercept
AUDIT Question 10: Ever had known person concerned about or recommend reduction of alcohol consumption (Neale Lab UKB GWAS: UKB d-f 20405: N = 117880)
	MR Egger							MR Egger
	Weighted median
	Inverse variance weighted	1	0.400233	0.257293	-0.104061	0.904527	0.119814	IVW	NA	NA	NA	NA	NA	0.000716495	9.1358e-06	TRUE	5.63372e-12
	Simple
	Weighted mode
	MR Egger intercept
Outlier corrected
	MR Egger	NO OUTLIERS IDENTIFIED
	Weighted median
	Inverse variance weighted
	Simple
	Weighted mode
	MR Egger intercept
Note a: Effect is expressed as increase in alcohol intake frequency (from never to daily or almost daily) per unit SD increase in educational attainment (years of schooling; SD=3.61 years)
Note b: "Outlier corrected" refers to Statistical Methods: outlier variants identified by MR-PRESSO tests were removed, then Two-Sample MR repeated.
ABBREVIATIONS
beta	effect estimate
se	standard error of effect
p	p value of effect estimate
eaf	effect allele frequency
OR	odds ratio
lci	lower bound confidence interval
uci	upper bound confidence interval
Heterogeneity Test:
Q	Cochran's Q statistic
Q df	degrees of freedom of Cochran's Q
Q pval	p value of Cochran's Q
Consortiums/ GWAS Data Sources:
SSGAC	Social Sciences Genetic Association Consortium
MRC-IEU	MRC Integrative Epidemiology Unit (University of Bristol, UK): MRC-IEU GWAS Pipeline
UKB or UKBB	UK Biobank
PGC	Psychiatric Genomics Consortium
NEALE LAB	Neale Lab UKBB GWAS

[truncated: 1 more sheets: 9. Single SNP-LOO Analysis]
